# Supplementary material for: Calredoxin regulates the chloroplast NADPH-dependent thioredoxin reductase in Chlamydomonas reinhardtii
Source: Plant Physiol. 2023 Jul 20;193(3):2122–40. doi: 10.1093/plphys/kiad426 (PMC10602609; doi:10.1093/plphys/kiad426)
Supplement: kiad426_Supplementary_Data [file kiad426_supplementary_data.zip]

Archive with 2 entries (2 files):
- kiad426_Supplementary_Data.pdf
- Supplemental_Table_S1.xlsx
