# Supplementary material for: Calredoxin regulates the chloroplast NADPH-dependent thioredoxin reductase in Chlamydomonas reinhardtii
Source: Plant Physiol. 2023 Jul 20;193(3):2122–40. doi: 10.1093/plphys/kiad426 (PMC10602609; doi:10.1093/plphys/kiad426)
Supplement: kiad426_Supplementary_Data [file kiad426_supplementary_data.zip › Supplemental_Table_S1.xlsx]

## Sheet: Clustered data (ANOVA FDR 1%)
Z-Scores
WT				IM				R2				CC124				A5				A5RF4				CC125				E1				Gene Name	Protein	Phytozome: Description	Cluster ID	Pfam	Panther	KOG	ec	KO	GO	GO Description	GO Name	GOMapMan BINCODE	GOMapMan NAME	GOMapMan DESCRIPTION	UniproGene ontology (biological process)	UniproGene ontology (cellular component)	UniproGene ontology (GO)
-1.14782	0.742378	0.526675	0.40798	-0.330818	-0.505863	-0.128052	-0.0621297	0.840136	-0.365373	1.51538	0.0352527	0.55594	0.614003	-0.0132155	0.34763	0.58505	-0.0457801	-0.452743	-0.144657	2.51418	1.51538	0.89521	0.922535	-0.541564	0.467657	-1.4575	-1.16792	-1.56483	-1.22867	-1.56483	-1.76363		Cre10.g461250.t1.1	(1 of 1) K06027 - vesicle-fusing ATPase (NSF)	Cluster -821	PF00004;PF07724	PTHR23078;PTHR23078:SF3		3.6.4.6	K06027	GO:0005524		ATP binding	29.5.9	protein.degradation.AAA type	AAA-type ATPase family protein (AT4G04910 similarity)	Golgi to plasma membrane protein transport [GO:0043001];Golgi vesicle docking [GO:0048211];intra-Golgi vesicle-mediated transport [GO:0006891];SNARE complex disassembly [GO:0035494]	Golgi stack [GO:0005795]	ATP binding [GO:0005524];ATPase activity [GO:0016887];Golgi stack [GO:0005795];Golgi to plasma membrane protein transport [GO:0043001];Golgi vesicle docking [GO:0048211];intra-Golgi vesicle-mediated transport [GO:0006891];metal ion binding [GO:0046872];SNARE complex disassembly [GO:0035494]
-0.63814	-0.489272	-0.248402	0.425381	0.119517	0.119517	-0.0160513	-0.489272	1.26588	-0.391863	0.382553	0.382553	1.1903	0.879008	0.0294454	0.425381	0.717649	0.164092	-0.894013	-0.343698	2.20926	1.80659	1.70194	0.839032	-0.15448	-1.60998	-0.946403	-1.55205	-0.894013	-1.60998	-0.99921	-1.38126	HSP70E	Cre16.g677000.t1.2	HSP70E|Heat shock protein 70E___(1 of 1) K09489 - heat shock 70kDa protein 4 (HSPA4)	Cluster -771	PF00012	PTHR19375;PTHR19375:SF78			K09489				20.2.1	stress.abiotic.heat	Heat shock protein 70E		cytosol [GO:0005829];nucleus [GO:0005634]	ATP binding [GO:0005524];cytosol [GO:0005829];nucleus [GO:0005634]
-0.949436	-1.20649	0.152836	-0.867132	0.309663	-0.52804	0.0667365	-0.47822	0.663743	-0.168055	0.568344	0.510051	0.330139	0.152836	-1.03338	-0.977231	1.40534	1.16962	-0.428983	0.268417	2.02857	1.9668	1.5529	1.79747	-0.441241	-0.225949	-1.04754	-1.14799	-0.578459	-0.332213	-0.759846	-1.77327	PWD1	Cre17.g719900.t1.2	PWD1|phosphoglucan water dikinase___(1 of 1) K15535 - phosphoglucan, water dikinase (PWD)	Cluster -823	PF00686;PF01326	PTHR22931;PTHR22931:SF2		2.7.9.5	K15535	GO:0005524;GO:0016301;GO:0016310;GO:0030246;GO:2001070		ATP binding;carbohydrate binding;kinase activity;phosphorylation;starch binding	2.2.2.3	major CHO metabolism.degradation.starch.glucan water dikinase	Phosphoglucan water dikinase			ATP binding [GO:0005524];kinase activity [GO:0016301];starch binding [GO:2001070]
-1.99443	-0.49404	-0.345924	-0.798285	0.152899	-0.200376	-1.55962	-1.1947	1.13182	0.425235	1.49367	0.817963	1.25417	0.221806	-0.721185	-0.272843	1.37477	0.881669	0.881669	-0.200376	1.89712	1.13182	0.491976	1.49367	-0.721185	-0.419664	-0.644789	-0.721185	-0.569074	-1.1139	-1.03389	-0.644789	DNJ1	Cre17.g701500.t1.2	DNJ1|DnaJ-like protein___(1 of 1) K09503 - DnaJ homolog subfamily A member 2 (DNAJA2)	Cluster -850	PF00226;PF00684;PF01556	PTHR24078	KOG0712		K09503	GO:0006457;GO:0031072;GO:0051082		heat shock protein binding;protein folding;unfolded protein binding	20.2.1	stress.abiotic.heat	DNAJ homologue 2 (AT5G22060 similarity)	protein folding [GO:0006457];response to heat [GO:0009408]	cytosol [GO:0005829]	ATP binding [GO:0005524];cytosol [GO:0005829];heat shock protein binding [GO:0031072];metal ion binding [GO:0046872];protein folding [GO:0006457];response to heat [GO:0009408];unfolded protein binding [GO:0051082]
-1.43553	0.551462	0.115951	-0.0263745	0.296425	-0.0987271	0.115951	0.39156	-0.0696953	0.959516	0.498603	0.577737	0.809494	0.745943	1.36663	0.771439	-0.740723	-0.350972	0.472003	0.485316	0.720353	0.822131	0.872429	1.71676	-1.80356	-1.38208	0.185966	-0.171902	-2.31559	-2.17371	-0.886986	-1.01983	OTC1	Cre12.g489700.t1.2	OTC1|Ornithine carbamoyltransferase___(1 of 1) 2.1.3.3 - Ornithine carbamoyltransferase / OTCase	Cluster -786	PF00185;PF02729	PTHR11405;PTHR11405:SF1	KOG1504	2.1.3.3	K00611	GO:0004070;GO:0006207;GO:0006520;GO:0016597;GO:0016743		amino acid binding;aspartate carbamoyltransferase activity;carboxyl- or carbamoyltransferase activity;cellular amino acid metabolic process;'de novo' pyrimidine nucleobase biosynthetic process	13.1.2.3.21	amino acid metabolism.synthesis.glutamate family.arginine.ornithine carbamoyltransferase	ornithine carbamoyltransferase (AT1G75330 similarity)	arginine biosynthetic process via ornithine [GO:0042450];citrulline biosynthetic process [GO:0019240]	intracellular membrane-bounded organelle [GO:0043231]	amino acid binding [GO:0016597];arginine biosynthetic process via ornithine [GO:0042450];citrulline biosynthetic process [GO:0019240];intracellular membrane-bounded organelle [GO:0043231];ornithine carbamoyltransferase activity [GO:0004585]
-1.17535	-0.45177	-0.40314	-0.45177	-1.3419	-0.575012	-0.45177	-0.283206	0.306002	0.982021	1.15442	0.90386	0.41323	1.11652	0.391934	1.53914	-0.330908	0.744543	0.923489	-0.330908	1.35888	1.04001	1.11652	1.91837	-0.188874	-0.959955	-0.854975	-0.700717	-1.7486	-0.803135	-1.28589	-1.57106		Cre01.g054800.t1.2	(1 of 1) PTHR23339//PTHR23339:SF54 - TYROSINE SPECIFIC PROTEIN PHOSPHATASE AND DUAL SPECIFICITY PROTEIN PHOSPHATASE // PALADIN	Cluster -849	PF14566	PTHR23339;PTHR23339:SF54							29.4	protein.postranslational modification	calcium-dependent protein kinase 23		cytoplasm [GO:0005737]	cytoplasm [GO:0005737];protein tyrosine phosphatase activity [GO:0004725]
-1.67193	0.0141039	-0.220367	-0.893769	0.183022	-0.497965	-0.859565	0.47866	0.292557	1.13798	1.38354	0.452492	-0.160717	-0.928211	0.58198	1.31776	-0.594024	-0.626459	-0.791846	0.155265	2.86308	0.47866	1.36172	1.38354	0.399745	-0.37269	0.0710439	-0.37269	-0.594024	-1.28628	-1.32354	-1.36107	SPAG1	Cre12.g556100.t1.2	SPAG1|Dynein assembly factor SPAG1___(1 of 1) PF00515//PF07719//PF13414//PF13877 - Tetratricopeptide repeat (TPR_1) // Tetratricopeptide repeat (TPR_2) // TPR repeat (TPR_11) // Potential Monad-binding region of RPAP3 (RPAP3_C)	Cluster -838	PF00515;PF07719;PF13414;PF13877	PTHR23083	KOG0548			GO:0005515		protein binding	35.2	not assigned.unknown	Tetratricopeptide repeat (TPR)-like superfamily protein	protein targeting to mitochondrion [GO:0006626]	chloroplast [GO:0009507];cytosol [GO:0005829];mitochondrion [GO:0005739]	chloroplast [GO:0009507];cytosol [GO:0005829];heat shock protein binding [GO:0031072];mitochondrion [GO:0005739];protein targeting to mitochondrion [GO:0006626]
-2.13049	-0.985393	-0.685488	-1.61092	-0.360327	-0.799864	-1.28169	0.220658	0.00902971	0.530645	0.832136	0.832136	0.428272	0.220658	0.930829	0.530645	-0.382455	-0.0983194	-0.892243	-0.20673	1.69001	0.530645	0.930829	2.7388	0.832136	0.115346	0.632059	0.530645	-1.03227	-1.28169	-0.471372	-0.316233	MOT6	Cre03.g197500.t1.2	MOT6|Predicted protein___(1 of 1) PTHR10891//PTHR10891:SF554 - EF-HAND CALCIUM-BINDING DOMAIN CONTAINING PROTEIN // SUBFAMILY NOT NAMED	Cluster -833	PF13833	PTHR10891;PTHR10891:SF554	KOG0027			GO:0003677;GO:0004879;GO:0005509;GO:0005634;GO:0006355		calcium ion binding;DNA binding;nucleus;regulation of transcription, DNA-templated;RNA polymerase II transcription factor activity, ligand-activated sequence-specific DNA binding	35.2	not assigned.unknown	Predicted protein			calcium ion binding [GO:0005509]
-0.535197	0.593112	-1.09232	-0.239785	-1.48357	-1.55043	-1.55043	-0.717151	1.92402	1.00808	2.37155	1.45342	0.213867	0.0463829	0.323838	-0.0101412	0.432494	-1.15637	0.432494	0.750943	0.378335	0.957224	0.323838	0.269016	-1.09232	0.323838	0.432494	0.378335	-1.6178	-0.535197	-0.965548	-0.0670153	FAP124	Cre09.g386400.t1.2	FAP124|Flagellar Associated Protein 124___(1 of 1) K03178 - ubiquitin-activating enzyme E1 (UBE1, UBA1)	Cluster -788	PF00899;PF09358;PF10585;PF16190;PF16191	PTHR10953;PTHR10953:SF164			K03178	GO:0006464;GO:0008641		cellular protein modification process;small protein activating enzyme activity	29.5.11.2	protein.degradation.ubiquitin.E1	ubiquitin activating enzyme 2 (AT5G06460 similarity)	cellular response to DNA damage stimulus [GO:0006974];protein modification by small protein conjugation [GO:0032446];protein ubiquitination [GO:0016567];ubiquitin-dependent protein catabolic process [GO:0006511]	cytoplasm [GO:0005737];nucleus [GO:0005634]	ATP binding [GO:0005524];cellular response to DNA damage stimulus [GO:0006974];cytoplasm [GO:0005737];nucleus [GO:0005634];protein modification by small protein conjugation [GO:0032446];protein ubiquitination [GO:0016567];ubiquitin activating enzyme activity [GO:0004839];ubiquitin-dependent protein catabolic process [GO:0006511]
-1.70424	-0.254851	-1.61484	-1.67421	-0.971393	-1.81894	-0.884949	-0.239296	1.34207	1.67243	1.76631	1.34207	0.59157	0.246497	0.739218	0.775272	-0.408479	-0.286141	0.350154	-0.317689	0.826768	0.191298	1.01872	1.05601	-0.349494	-0.921761	0.241929	0.981082	-0.52921	-0.860602	-0.00341713	-0.301881		Cre12.g556250.t1.2	Septin-like protein___(1 of 1) K16944 - septin 7 (SEPT7, CDC3)	Cluster -784	PF00735	PTHR18884;PTHR18884:SF30	KOG2655		K16944	GO:0005525;GO:0007264		GTP binding;small GTPase mediated signal transduction	35.2	not assigned.unknown	Septin-like protein	cellular protein localization [GO:0034613];cytoskeleton-dependent cytokinesis [GO:0061640]	cell division site [GO:0032153];integral component of membrane [GO:0016021];microtubule cytoskeleton [GO:0015630];septin complex [GO:0031105];septin ring [GO:0005940]	cell division site [GO:0032153];cellular protein localization [GO:0034613];cytoskeleton-dependent cytokinesis [GO:0061640];GTP binding [GO:0005525];GTPase activity [GO:0003924];integral component of membrane [GO:0016021];microtubule cytoskeleton [GO:0015630];molecular adaptor activity [GO:0060090];septin complex [GO:0031105];septin ring [GO:0005940]
-0.910645	-0.561379	-0.585514	-0.708023	-0.683274	-0.634152	-0.859196	-0.326351	1.72376	1.46034	2.07302	1.41235	0.436901	0.553278	-0.036799	-1.9116	0.23656	0.417232	0.195489	0.112294	1.29848	1.36387	0.297527	0.940067	-1.54486	0.216063	-0.585514	-1.31481	-1.06833	-1.12204	0.195489	-0.0802416	ALD6	Cre12.g501050.t1.2	ALD6|Aldehyde/histidinol dehydrogenase___(1 of 2) 1.1.1.1//1.2.1.10 - Alcohol dehydrogenase / Aldehyde reductase // Acetaldehyde dehydrogenase (acetylating) / Aldehyde dehydrogenase (acylating)	Cluster -822				1.1.1.1;1.2.1.10		GO:0008152;GO:0016491;GO:0016620;GO:0055114		metabolic process;oxidation-reduction process;oxidoreductase activity;oxidoreductase activity, acting on the aldehyde or oxo group of donors, NAD or NADP as acceptor	35.2	not assigned.unknown	Aldehyde/histidinol dehydrogenase			oxidoreductase activity, acting on the aldehyde or oxo group of donors, NAD or NADP as acceptor [GO:0016620]
-0.872012	0.177657	0.773742	0.177657	-0.957416	0.55427	0.773742	-0.293426	1.40519	0.329981	1.60729	0.84587	-0.787324	-0.0551726	-1.48538	-0.455423	0.55427	-0.620024	-1.04353	0.254102	1.87065	1.87065	0.701116	-0.0551726	-2.33238	-1.04353	-1.39547	-1.04353	-0.293426	0.405292	0.177657	0.254102		Cre10.g429100.t1.2	(1 of 1) PTHR11451//PTHR11451:SF21 - TRNA SYNTHETASE-RELATED // BIFUNCTIONAL GLUTAMATE/PROLINE--TRNA LIGASE	Cluster -839	PF00587;PF03129;PF09180	PTHR11451;PTHR11451:SF21		6.1.1.15	K01881	GO:0000166;GO:0004812;GO:0004827;GO:0005524;GO:0005737;GO:0006418;GO:0006433		aminoacyl-tRNA ligase activity;ATP binding;cytoplasm;nucleotide binding;proline-tRNA ligase activity;prolyl-tRNA aminoacylation;tRNA aminoacylation for protein translation	29.1.40	protein.aa activation.bifunctional aminoacyl-tRNA synthetase	Class II aaRS and biotin synthetases superfamily protein (AT3G62120 similarity)	prolyl-tRNA aminoacylation [GO:0006433]	aminoacyl-tRNA synthetase multienzyme complex [GO:0017101];cytoplasm [GO:0005737]	aminoacyl-tRNA synthetase multienzyme complex [GO:0017101];ATP binding [GO:0005524];cytoplasm [GO:0005737];proline-tRNA ligase activity [GO:0004827];prolyl-tRNA aminoacylation [GO:0006433]
-0.761609	0.0951015	0.663627	0.496554	-0.634468	0.718684	0.0951015	0.2692	2.51684	1.35599	2.33279	0.935819	-0.955508	-0.57153	-0.825812	-1.91566	-0.323763	-0.57153	-0.955508	-1.63146	1.04258	0.552569	0.552569	-0.446854	-1.08697	-0.508988	-1.08697	0.211512	0.153479	0.211512	0.0363532	0.0363532	TSN1	Cre03.g193800.t1.1	TSN1|Aspartyl-tRNA synthetase___(1 of 1) 6.1.1.22 - Asparagine--tRNA ligase / Asparaginyl-tRNA synthetase	Cluster 47	PF00152	PTHR22594;PTHR22594:SF34		6.1.1.22	K01893	GO:0000166;GO:0004812;GO:0004816;GO:0005524;GO:0005737;GO:0006418;GO:0006421		aminoacyl-tRNA ligase activity;asparagine-tRNA ligase activity;asparaginyl-tRNA aminoacylation;ATP binding;cytoplasm;nucleotide binding;tRNA aminoacylation for protein translation	29.1.22	protein.aa activation.asparagine-tRNA ligase	Class II aminoacyl-tRNA and biotin synthetases superfamily protein	asparaginyl-tRNA aminoacylation [GO:0006421]		asparagine-tRNA ligase activity [GO:0004816];asparaginyl-tRNA aminoacylation [GO:0006421];ATP binding [GO:0005524]
-1.44952	-1.37602	-0.491079	-0.228971	-0.0598283	-0.681832	-0.491079	-0.898981	1.11622	1.76617	1.75843	1.87292	0.256744	0.558959	-0.505407	0.348909	0.984628	-0.712081	-0.696927	-0.727298	1.45134	1.42597	0.664874	0.460959	-0.392327	0.280006	-0.519788	-1.46813	-0.282618	0.504836	-0.963453	-1.50563		Cre02.g087600.t1.1	SNF2-related DNA/RNA helicase___(1 of 1) K14439 - SWI/SNF-related matrix-associated actin-dependent regulator of chromatin subfamily A containing DEAD/H box 1 (SMARCAD1)	Cluster -841	PF00176;PF00271	PTHR10799;PTHR10799:SF689	KOG1001;KOG1002	3.6.4.12	K14439	GO:0005524		ATP binding	28.99	DNA.unspecified	SNF2 domain-containing protein / helicase domain-containing protein	ATP-dependent chromatin remodeling [GO:0043044]	nucleus [GO:0005634]	ATP binding [GO:0005524];ATP-dependent chromatin remodeling [GO:0043044];chromatin binding [GO:0003682];DNA binding [GO:0003677];DNA-dependent ATPase activity [GO:0008094];nucleus [GO:0005634]
-1.28464	-1.03497	0.704221	-0.494148	-0.13113	-0.526142	-0.854199	-0.707458	2.74404	1.24599	0.65847	1.61187	0.105252	0.275967	-0.138328	-0.218467	-0.615643	-1.14802	-0.399854	-1.61815	1.67727	1.04012	0.34579	0.0236111	-0.14554	-0.998076	-1.08164	-1.20593	0.89235	0.84351	0.295147	0.138729	GSTS1	Cre16.g688550.t1.2	GSTS1|Glutathione S-transferase___(1 of 3) 2.5.1.18//5.3.99.2 - Glutathione transferase / S-(hydroxyalkyl)glutathione lyase // Prostaglandin-D synthase / Prostaglandin-H(2) Delta-isomerase	Cluster -807	PF00043;PF02798	PTHR11571	KOG1695	2.5.1.18;5.3.99.2		GO:0005515		protein binding	35.2	not assigned.unknown	Glutathione S-transferase	glutathione metabolic process [GO:0006749]		glutathione metabolic process [GO:0006749];glutathione transferase activity [GO:0004364]
0.846645	0.45132	0.639598	-0.923154	0.967593	0.835177	0.849479	0.643548	1.16612	1.18124	1.16782	1.16612	-0.663162	-0.999273	-0.971859	-0.894007	0.522203	-0.520713	-1.20897	0.502761	1.09413	1.08837	0.929002	1.12756	-1.3421	-1.1556	-1.32134	-1.34998	-0.562532	-1.24317	-1.02869	-0.994139	NFO2	Cre17.g727300.t1.2	NFO2|NADH:flavin oxidoreductase/NADH oxidase___(1 of 3) 1.3.1.42 - 12-oxophytodienoate reductase	Cluster -840	PF00724	PTHR22893;PTHR22893:SF14	KOG0134	1.3.1.42		GO:0003824;GO:0010181;GO:0016491;GO:0055114		catalytic activity;FMN binding;oxidation-reduction process;oxidoreductase activity	17.7.1.5	hormone metabolism.jasmonate.synthesis-degradation.12-oxophytodienoate reductase 3	12-oxophytodienoate reductase 1 (AT1G76680 similarity)			FMN binding [GO:0010181];oxidoreductase activity [GO:0016491]
0.0504885	-0.482296	0.440266	-0.045074	1.65035	1.04116	1.37256	0.878553	1.37256	0.909384	1.05118	1.58668	-1.05347	-0.508278	-2.16517	-0.926356	0.495489	0.94005	-0.44353	0.0148327	0.615185	0.50647	0.248585	-0.117772	-0.693442	-0.801905	-0.228515	-0.843099	-1.19798	-1.54439	-0.405016	-1.7175		Cre16.g673852.t1.1	(1 of 2) K01595 - phosphoenolpyruvate carboxylase (ppc)	Cluster -848	PF00311	PTHR30523		4.1.1.31	K01595	GO:0003824;GO:0006099;GO:0008964;GO:0015977		carbon fixation;catalytic activity;phosphoenolpyruvate carboxylase activity;tricarboxylic acid cycle	4.1.15	glycolysis.cytosolic branch.phospho-enol-pyruvate carboxylase (PEPC)	phosphoenolpyruvate carboxylase 1 (AT1G53310 similarity)	carbon fixation [GO:0015977];tricarboxylic acid cycle [GO:0006099]	cytosol [GO:0005829]	carbon fixation [GO:0015977];cytosol [GO:0005829];phosphoenolpyruvate carboxylase activity [GO:0008964];tricarboxylic acid cycle [GO:0006099]
-0.322831	0.0655343	0.171146	0.466723	-0.222913	0.11882	0.0922981	0.171146	1.72123	1.33128	1.59697	1.65977	-1.08889	-0.737972	0.443207	-0.32272	-0.338377	-1.41176	-0.527501	-0.457	1.22503	0.171146	1.6128	1.62854	-1.55848	-0.683308	-0.411727	0.247905	-1.40217	-0.703914	-0.882921	-1.65106		Cre10.g421300.t1.2	//unknown protein//	Cluster -827									35.2	not assigned.unknown	exocyst subunit exo70 family protein A2 (AT5G52340 similarity)
-0.0362178	0.310533	0.330136	0.521772	0.150595	0.130204	0.191101	0.047744	1.46885	1.61928	1.93392	2.04322	-1.02446	-0.121736	-0.253055	-0.208861	-0.67102	-0.457309	-0.057451	0.74171	0.271064	0.577748	0.934506	1.21748	-0.92069	-0.844365	-0.998303	-0.769274	-1.67116	-1.55199	-1.58149	-1.32248	MDY3	Cre02.g145800.t1.2	MDY3|NAD-dependent malate dehydrogenase___(1 of 1) K00025 - malate dehydrogenase (MDH1)	Cluster -847	PF00056;PF02866	PTHR23382	KOG1496	1.1.1.37	K00025	GO:0003824;GO:0005975;GO:0006108;GO:0016491;GO:0016615;GO:0016616;GO:0019752;GO:0030060;GO:0055114		carbohydrate metabolic process;carboxylic acid metabolic process;catalytic activity;L-malate dehydrogenase activity;malate dehydrogenase activity;malate metabolic process;oxidation-reduction process;oxidoreductase activity;oxidoreductase activity, acting on the CH-OH group of donors, NAD or NADP as acceptor	8.2.9	TCA / organic transformation.other organic acid transformations.cyt MDH	Lactate/malate dehydrogenase family protein (AT5G43330 similarity)	carbohydrate metabolic process [GO:0005975];malate metabolic process [GO:0006108];NADH metabolic process [GO:0006734];oxaloacetate metabolic process [GO:0006107];tricarboxylic acid cycle [GO:0006099]		carbohydrate metabolic process [GO:0005975];L-malate dehydrogenase activity [GO:0030060];malate metabolic process [GO:0006108];NADH metabolic process [GO:0006734];oxaloacetate metabolic process [GO:0006107];tricarboxylic acid cycle [GO:0006099]
0.230051	0.207829	-0.522483	0.907448	1.13491	1.23338	1.36426	1.27744	1.27744	1.27744	1.69564	1.01566	-0.311188	-0.0441507	0.279644	-0.581884	-1.07298	-1.32465	-0.744254	-0.0441507	0.252161	0.530052	0.106455	0.727691	-0.542193	-1.44389	-1.64999	-0.529045	-0.60186	-1.09528	-1.4925	-1.517	CYC2	Cre12.g522600.t1.2	CYC2|mitochondrial cytochrome c___(1 of 1) K08738 - cytochrome c (CYC)	Cluster -817	PF00034	PTHR11961	KOG3453		K08738	GO:0009055;GO:0020037		electron carrier activity;heme binding	9.6	mitochondrial electron transport / ATP synthesis.cytochrome c	cytochrome c-2 (AT4G10040 similarity)	gibberellic acid homeostasis [GO:0010336];mitochondrial electron transport, cytochrome c to oxygen [GO:0006123];mitochondrial electron transport, ubiquinol to cytochrome c [GO:0006122]	cytosol [GO:0005829];mitochondrial intermembrane space [GO:0005758];respirasome [GO:0070469];vacuolar membrane [GO:0005774]	copper ion binding [GO:0005507];cytosol [GO:0005829];electron transfer activity [GO:0009055];gibberellic acid homeostasis [GO:0010336];heme binding [GO:0020037];mitochondrial electron transport, cytochrome c to oxygen [GO:0006123];mitochondrial electron transport, ubiquinol to cytochrome c [GO:0006122];mitochondrial intermembrane space [GO:0005758];respirasome [GO:0070469];vacuolar membrane [GO:0…
0.749549	0.0485372	-0.45603	1.29349	0.227419	0.87937	1.55008	1.24237	1.35252	1.41918	1.12118	1.24237	-0.647551	-0.961248	-0.0595484	-0.293898	-1.11861	-0.282496	-0.214636	-0.397556	-0.181017	0.268655	1.13865	0.749549	-1.75376	-1.98341	-1.01319	-0.125464	-1.37765	-1.11861	-0.935466	-0.362784	GLN1	Cre02.g113200.t1.1	GLN1|Glutamine synthetase___(1 of 2) PTHR20852:SF50 - GLUTAMINE SYNTHETASE CYTOSOLIC ISOZYME 1-1-RELATED	Cluster -829	PF00120;PF03951	PTHR20852;PTHR20852:SF50		6.3.1.2	K01915	GO:0003824;GO:0004356;GO:0006542;GO:0006807		catalytic activity;glutamate-ammonia ligase activity;glutamine biosynthetic process;nitrogen compound metabolic process	12.2.2	N-metabolism.ammonia metabolism.glutamine synthetase	glutamine synthetase 1.3 (AT3G17820 similarity)	glutamine biosynthetic process [GO:0006542]	cytoplasm [GO:0005737]	ATP binding [GO:0005524];cytoplasm [GO:0005737];glutamate-ammonia ligase activity [GO:0004356];glutamine biosynthetic process [GO:0006542]
0.826979	0.878426	-0.637206	0.723125	0.43059	0.670696	0.591436	1.08106	-0.27554	1.91336	1.95848	1.59044	-1.58279	-0.824152	-0.0429432	-0.514882	-0.129408	-0.27554	0.155334	0.457617	0.348971	-0.100481	-0.0429432	-0.305078	-0.606456	-0.24611	-0.424313	-0.129408	-0.919241	-3.05369	-1.21126	-0.305078	ASA7	Cre09.g416150.t1.2	ASA7|Mitochondrial F1F0 ATP synthase associated protein 7	Cluster -769									35.2	not assigned.unknown	Mitochondrial F1F0 ATP synthase associated 19.5 kDa protein			NADH dehydrogenase activity [GO:0003954]
1.99421	1.3181	0.948069	0.66663	0.29183	-0.149592	-0.024271	-0.131605	0.204898	-0.0599432	1.66115	1.61498	-1.0093	-0.312788	-0.683996	-0.515458	-0.797758	1.36548	-0.024271	-0.0778095	0.783364	0.0112956	-0.185656	-0.0599432	-1.30425	-1.20508	-2.47807	-1.58658	0.0112956	0.463718	0.378098	-1.10677	TOC75	Cre03.g175200.t1.2	TOC75|75 kDa translocon at the outer envelope membrane of chloroplasts___(1 of 2) PTHR12815//PTHR12815:SF7 - SORTING AND ASSEMBLY MACHINERY SAM50 PROTEIN // OUTER ENVELOPE PROTEIN 80, CHLOROPLASTIC	Cluster -835	PF01103	PTHR12815;PTHR12815:SF7				GO:0019867		outer membrane	29.3.3	protein.targeting.chloroplast	Translocon at the outer envelope membrane of chloroplasts, 75 kD	cellular protein-containing complex assembly [GO:0034622];protein insertion into mitochondrial outer membrane [GO:0045040]	chloroplast outer membrane [GO:0009707];integral component of membrane [GO:0016021];SAM complex [GO:0001401]	cellular protein-containing complex assembly [GO:0034622];chloroplast outer membrane [GO:0009707];integral component of membrane [GO:0016021];protein insertion into mitochondrial outer membrane [GO:0045040];SAM complex [GO:0001401]
0.634475	0.547456	0.649778	0.96515	0.506205	0.835933	0.67245	0.514545	0.357003	0.181361	0.79494	0.45519	0.252081	0.00627642	0.420212	0.563651	0.242176	-0.315048	0.0178268	0.150022	0.319676	0.139432	0.0178268	0.310201	-0.92492	-0.817544	-4.66402	-0.974806	-0.629341	-0.765082	-0.231555	-0.231555	COA1	Cre13.g591400.t1.1	COA1|Pantothenate kinase___(1 of 1) 2.7.1.33 - Pantothenate kinase / Pantothenic acid kinase	Cluster -845	PF01937;PF03630	PTHR12280;PTHR12280:SF20	KOG2201	2.7.1.33	K09680	GO:0004594;GO:0005524;GO:0015937		ATP binding;coenzyme A biosynthetic process;pantothenate kinase activity	18.4.5	Co-factor and vitamine metabolism.pantothenate.pantothenate kinase (PANK)	pantothenate kinase 2	coenzyme A biosynthetic process [GO:0015937]	cytosol [GO:0005829];nucleus [GO:0005634]	ATP binding [GO:0005524];coenzyme A biosynthetic process [GO:0015937];cytosol [GO:0005829];nucleus [GO:0005634];pantothenate kinase activity [GO:0004594]
0.13184	0.217239	0.32855	0.206859	0.299804	0.276867	0.340022	0.319514	0.337486	0.323399	0.18569	0.363717	0.294465	0.364945	0.309061	0.482369	0.561158	0.200867	0.355067	0.249021	0.218711	0.352579	0.356309	0.357548	0.378331	-2.46559	-3.33716	-3.27405	0.348833	0.411437	0.25326	0.25185		Cre13.g603850.t1.2	//unknown protein//	Cluster -842									35.2	not assigned.unknown	Outward rectifying potassium channel protein
0.759058	0.214144	0.0670517	0.831026	0.214144	0.471708	0.501058	0.451825	0.84657	0.914627	1.31005	0.972684	0.431679	-0.168957	0.154564	0.0670517	-0.154021	-0.371944	0.237343	0.400954	0.304901	0.337593	0.315876	0.75085	-0.954687	-3.23153	-3.14655	-0.975576	-0.420107	-0.8773	-0.308208	0.0541316		Cre06.g278215.t1.1	(1 of 1) 3.1.2.4 - 3-hydroxyisobutyryl-CoA hydrolase	Cluster -851	PF00378	PTHR11941;PTHR11941:SF53	KOG1684	3.1.2.4		GO:0003824;GO:0008152		catalytic activity;metabolic process	13.2.6.3	amino acid metabolism.degradation.aromatic aa.tryptophan	beta-hydroxyisobutyryl-CoA hydrolase 1 (AT5G65940 similarity)	valine catabolic process [GO:0006574]		3-hydroxyisobutyryl-CoA hydrolase activity [GO:0003860];valine catabolic process [GO:0006574]
0.295597	0.374207	0.337202	0.404291	0.315103	0.394992	0.297669	0.394992	0.288308	0.3588	0.315103	0.307964	0.344127	0.155031	0.348063	0.348063	0.394992	0.216701	0.449477	0.297669	0.337202	0.32219	0.298703	0.404291	-0.674936	-3.76204	-3.58276	-0.790806	0.184618	0.142934	0.231238	0.251006		Cre02.g075900.t1.1	Serine/threonine protein kinase___(1 of 6) K14498 - serine/threonine-protein kinase SRK2 (SNRK2)	Cluster -837	PF00069	PTHR24343	KOG0583	2.7.11.1	K14498	GO:0004672;GO:0004713;GO:0005524;GO:0006468		ATP binding;protein kinase activity;protein phosphorylation;protein tyrosine kinase activity	29.4.1	protein.postranslational modification.kinase	sucrose nonfermenting 1(SNF1)-related protein kinase 2.3 (AT5G66880 similarity)	intracellular signal transduction [GO:0035556];protein phosphorylation [GO:0006468]	cytoplasm [GO:0005737];nucleus [GO:0005634]	ATP binding [GO:0005524];cytoplasm [GO:0005737];intracellular signal transduction [GO:0035556];nucleus [GO:0005634];protein phosphorylation [GO:0006468];protein serine/threonine kinase activity [GO:0004674]
0.762576	0.92151	0.534626	0.68941	0.862811	0.704545	0.803687	0.981178	0.582794	0.676224	0.706686	0.56031	-2.41841	-0.295342	0.0149525	0.0877132	0.326465	0.452671	0.766575	0.844763	-0.426897	-0.181125	-0.0490127	-0.0288245	-1.82873	-2.04689	-2.30379	-1.91235	-0.0439218	-0.0855136	0.109255	0.232056		Cre14.g631600.t1.2	(1 of 1) 1.5.1.40 - 8-hydroxy-5-deazaflavin:NADPH oxidoreductase	Cluster -843	PF03807	PTHR14239		1.5.1.40					35.2	not assigned.unknown	Auxin-responsive family protein	copper ion import [GO:0015677];oxidation-reduction process [GO:0055114]	endosome [GO:0005768];plasma membrane [GO:0005886]	copper ion import [GO:0015677];cupric reductase activity [GO:0008823];endosome [GO:0005768];ferric-chelate reductase (NADPH) activity [GO:0052851];oxidation-reduction process [GO:0055114];plasma membrane [GO:0005886]
-0.154511	0.104454	0.230301	0.927276	0.607461	0.737216	0.230301	0.257952	0.39453	0.488517	0.353848	0.285487	0.353848	0.299215	1.08777	0.326589	-0.469769	0.353848	0.568045	1.05107	-0.752237	-0.0815752	0.271733	0.568045	-3.17467	-2.41581	-1.35532	-2.19392	-0.332851	-0.257971	0.839248	0.851887	AGS1	Cre09.g416050.t1.2	AGS1|Argininosuccinate synthase___(1 of 1) 6.3.4.5 - Argininosuccinate synthase / Citrulline--aspartate ligase	Cluster -801	PF00764	PTHR11587;PTHR11587:SF2	KOG1706	6.3.4.5	K01940	GO:0004055;GO:0005524;GO:0006526		arginine biosynthetic process;argininosuccinate synthase activity;ATP binding	13.1.2.3.22	amino acid metabolism.synthesis.glutamate family.arginine.argininosuccinate synthase	arginosuccinate synthase family (AT4G24830 similarity)	arginine biosynthetic process [GO:0006526];argininosuccinate metabolic process [GO:0000053];urea cycle [GO:0000050]	cytoplasm [GO:0005737]	arginine biosynthetic process [GO:0006526];argininosuccinate metabolic process [GO:0000053];argininosuccinate synthase activity [GO:0004055];ATP binding [GO:0005524];cytoplasm [GO:0005737];urea cycle [GO:0000050]
0.175481	0.344135	0.313047	0.424369	0.373877	0.362134	0.280484	0.293695	0.331868	0.267015	0.356187	0.435103	0.104312	0.445671	0.182439	0.319378	0.362134	0.48143	0.407947	0.471402	0.450895	0.344135	0.338029	0.435103	-2.52109	-2.36071	-2.86243	-2.59708	0.505879	0.435103	0.556786	0.543273	GPX1	Cre02.g078300.t1.1	GPX1|Glutathione peroxidase, selenoprotein___(1 of 4) 1.11.1.9 - Glutathione peroxidase	Cluster -830		PTHR11592		1.11.1.9	K00432	GO:0004602;GO:0006979;GO:0055114		glutathione peroxidase activity;oxidation-reduction process;response to oxidative stress	35.2	not assigned.unknown	glutathione peroxidase 3 (AT2G43350 similarity)	response to oxidative stress [GO:0006979]		glutathione peroxidase activity [GO:0004602];peroxidase activity [GO:0004601];response to oxidative stress [GO:0006979]
0.378351	-1.69654	0.486666	0.624189	0.536075	0.184771	0.354937	-0.126255	0.500124	0.476432	0.671911	1.17208	0.582784	0.301893	0.826347	0.894221	-1.93913	0.476432	-0.00954492	1.10898	0.0490092	0.0376154	0.542453	1.14896	-2.46755	-1.76137	-1.50038	-1.99318	0.145247	-0.512236	0.326784	0.17993	MCP28	Cre15.g641200.t1.2	MCP28|Mitochondrial substrate carrier protein___(1 of 3) K15103 - solute carrier family 25 (mitochondrial uncoupling protein), member 8/9 (UCP2_3, SLC25A8_9)		PF00153	PTHR24089;PTHR24089:SF80	KOG0753		K15103	GO:0055085		transmembrane transport	34.9	transport.metabolite transporters at the mitochondrial membrane	Mitochondrial substrate carrier family protein (AT4G03115 similarity)		integral component of membrane [GO:0016021]	ATP transmembrane transporter activity [GO:0005347];integral component of membrane [GO:0016021]
0.903108	-0.223981	0.428595	0.783405	0.818155	0.800835	0.730415	-0.12394	0.242555	0.658092	1.32036	1.39097	0.263876	0.388358	-0.223981	0.0655775	-0.301547	0.0883492	-0.0275046	0.818155	0.0194433	-0.173496	-0.24959	0.428595	-3.12572	-1.25595	-0.875782	-2.02823	-0.0512881	-2.32408	0.468238	0.36801	ACS1	Cre01.g071662.t1.1	ACS1|Acetyl-CoA synthetase/ligase___(1 of 3) K01895 - acetyl-CoA synthetase (ACSS, acs)	Cluster -821	PF00501;PF13193;PF16177	PTHR24095;PTHR24095:SF178		6.2.1.1	K01895	GO:0003824;GO:0003987;GO:0008152;GO:0016208;GO:0019427		acetate-CoA ligase activity;acetyl-CoA biosynthetic process from acetate;AMP binding;catalytic activity;metabolic process	11.1.8	lipid metabolism.FA synthesis and FA elongation.acyl CoA ligase	acetyl-CoA synthetase (AT5G36880 similarity)	acetyl-CoA biosynthetic process from acetate [GO:0019427]		acetate-CoA ligase activity [GO:0003987];acetyl-CoA biosynthetic process from acetate [GO:0019427];AMP binding [GO:0016208];ATP binding [GO:0005524]
0.98954	0.196735	-0.0118076	0.792266	0.780857	0.221665	0.525735	-0.217468	0.513088	0.65492	1.27419	1.6275	-0.505606	-0.15118	-0.342098	0.584972	-0.491579	0.0833625	-0.0234644	1.29773	-0.242769	-0.134869	0.225208	0.769396	-2.33249	-2.43869	-1.39039	-2.08883	-0.188259	-1.19994	0.845796	0.376471		Cre01.g055408.t1.1	(1 of 3) K01895 - acetyl-CoA synthetase (ACSS, acs)	Cluster -821	PF00501;PF13193;PF16177	PTHR24095;PTHR24095:SF178		6.2.1.1	K01895	GO:0003824;GO:0003987;GO:0008152;GO:0016208;GO:0019427		acetate-CoA ligase activity;acetyl-CoA biosynthetic process from acetate;AMP binding;catalytic activity;metabolic process	11.1.8	lipid metabolism.FA synthesis and FA elongation.acyl CoA ligase	acetyl-CoA synthetase (AT5G36880 similarity)	acetyl-CoA biosynthetic process from acetate [GO:0019427]		acetate-CoA ligase activity [GO:0003987];acetyl-CoA biosynthetic process from acetate [GO:0019427];AMP binding [GO:0016208];ATP binding [GO:0005524]
1.70095	0.363532	0.418364	1.20715	1.07986	-0.201623	1.40755	-0.586576	1.38271	0.714737	0.363532	1.84452	-0.892926	1.00271	-1.01811	0.308404	0.741252	-0.0573624	-0.586576	0.820394	-0.647109	-0.0287497	0.0565909	-0.407088	-1.7018	-1.5348	-1.60126	-0.407088	-1.37049	-0.738595	-0.708005	-0.92408		Cre06.g300550.t1.2	(1 of 14) PF02493 - MORN repeat (MORN)	Cluster -821	PF02493								35.2	not assigned.unknown	Histone H3 K4-specific methyltransferase SET7/9 family protein
1.30892	0.651383	0.303676	0.780383	1.03298	0.404399	0.536968	0.454338	1.03298	1.70758	0.923337	1.24832	-1.10028	0.337365	0.683812	0.536968	-0.181882	-0.866543	0.218857	-0.0580215	-0.58267	-0.676303	0.939087	-0.30748	-1.62852	-0.982648	-0.58267	0.0294258	-2.14529	-2.12315	-0.453206	-1.44213		Cre03.g164700.t1.2	//unknown protein//	Cluster -821									35.2	not assigned.unknown	Putative methyltransferase
0.228327	-0.380237	0.814184	1.09243	0.908532	0.770908	0.811891	0.662414	1.18641	0.93968	1.06535	0.713882	0.733797	-0.351784	0.497584	0.671454	-1.75461	0.644374	-0.846347	0.503648	-1.39056	0.510449	-0.0432064	0.848011	-1.23713	-1.67429	-1.13549	-2.02182	-1.18979	-0.793819	-1.31145	0.527216		Cre17.g725200.t1.2	(1 of 2) K05658 - ATP-binding cassette, subfamily B (MDR/TAP), member 1 (ABCB1)	Cluster -821	PF00005;PF00664	PTHR24221		3.6.3.44	K05658	GO:0005524;GO:0006810;GO:0016021;GO:0016887;GO:0042626;GO:0055085		ATP binding;ATPase activity;ATPase activity, coupled to transmembrane movement of substances;integral component of membrane;transmembrane transport;transport	34.16	transport.ABC transporters and multidrug resistance systems	ATP binding cassette subfamily B1 (AT2G36910 similarity)	transmembrane transport [GO:0055085]	integral component of membrane [GO:0016021]	ATP binding [GO:0005524];ATPase activity [GO:0016887];ATPase-coupled transmembrane transporter activity [GO:0042626];integral component of membrane [GO:0016021];transmembrane transport [GO:0055085]
0.455907	-0.117594	-0.17145	0.730417	1.80091	1.69011	1.88864	1.16348	0.852663	0.379672	0.354128	0.828337	0.225371	0.328508	0.328508	0.506392	-0.929435	-0.117594	-0.529013	0.581639	-1.94436	-0.501034	-0.613437	0.094896	-2.27413	-1.43901	-0.529013	-0.988008	-1.19587	-0.900277	0.430555	-0.389925	CMP1	Cre08.g358580.t1.1	CMP1|Carbamoyl phosphate synthase, large subunit___(1 of 1) K01955 - carbamoyl-phosphate synthase large subunit (carB, CPA2)	Cluster -821	PF02142;PF02787;PF13535	PTHR11405;PTHR11405:SF47		6.3.5.5	K01955	GO:0005524;GO:0006807;GO:0046872		ATP binding;metal ion binding;nitrogen compound metabolic process	23.1.1.1	nucleotide metabolism.synthesis.pyrimidine.carbamoyl phosphate synthetase	carbamoyl phosphate synthetase B (AT1G29900 similarity)	'de novo' UMP biosynthetic process [GO:0044205];glutamine metabolic process [GO:0006541];nitrogen compound metabolic process [GO:0006807]	cytoplasm [GO:0005737]	ATP binding [GO:0005524];carbamoyl-phosphate synthase (glutamine-hydrolyzing) activity [GO:0004088];cytoplasm [GO:0005737];'de novo' UMP biosynthetic process [GO:0044205];glutamine metabolic process [GO:0006541];metal ion binding [GO:0046872];nitrogen compound metabolic process [GO:0006807]
1.0039	0.636249	0.674593	0.88539	0.875181	0.789553	0.90082	0.781902	0.703031	0.759465	0.662543	1.05204	-0.495658	0.59972	1.1768	0.957912	-1.52903	-0.264563	0.084544	0.565546	-1.42843	-1.40308	0.327299	0.49046	-1.58126	-1.39391	-1.50792	-1.14475	-1.30849	-1.77635	0.0543318	-0.147851		Cre17.g702950.t1.2	GPR1/FUN34/YaaH family membrane protein___(1 of 5) PTHR30178 - INNER MEMBRANE PROTEIN YAAH	Cluster -821	PF01184	PTHR30178				GO:0016021		integral component of membrane	35.2	not assigned.unknown	Voltage-gated Ca2+ channel, alpha subunit	acetate transmembrane transport [GO:0035433];succinate transmembrane transport [GO:0071422]	integral component of membrane [GO:0016021];plasma membrane [GO:0005886]	acetate transmembrane transport [GO:0035433];acetate:proton symporter activity [GO:0015360];integral component of membrane [GO:0016021];plasma membrane [GO:0005886];succinate transmembrane transport [GO:0071422]
0.820209	1.05329	0.823972	0.812599	0.776809	0.529474	0.548884	0.638056	0.303778	0.623617	0.678484	0.896959	-0.280801	0.579416	1.12118	1.05563	-1.46814	0.14569	0.3482	0.812599	-1.57475	-1.40287	0.153095	0.399723	-1.50259	-1.25696	-1.47043	-1.63149	-1.55128	-1.68115	0.464606	0.234195		Cre17.g700750.t1.2	GPR1/FUN34/YaaH family membrane protein___(1 of 5) PTHR30178 - INNER MEMBRANE PROTEIN YAAH	Cluster -821	PF01184	PTHR30178				GO:0016021		integral component of membrane	35.2	not assigned.unknown	BTB/POZ domain-containing protein	acetate transmembrane transport [GO:0035433];succinate transmembrane transport [GO:0071422]	integral component of membrane [GO:0016021];plasma membrane [GO:0005886]	acetate transmembrane transport [GO:0035433];acetate:proton symporter activity [GO:0015360];integral component of membrane [GO:0016021];plasma membrane [GO:0005886];succinate transmembrane transport [GO:0071422]
0.746805	1.30224	1.08713	1.40911	1.06392	0.345658	0.979022	0.27003	0.611188	1.04054	1.73779	1.2979	0.0701264	0.746805	0.73143	0.669225	-1.27446	-1.10283	-0.727864	-0.397325	-0.848318	-0.759571	-0.97319	0.00715283	-0.743679	-0.603922	-2.15827	-0.897719	-0.603922	-1.05906	-0.889434	-1.0765		Cre16.g687350.t1.2	Acyl-CoA oxidase/dehydrogenase___(1 of 1) PTHR10909:SF11 - ACYL-COENZYME A OXIDASE-LIKE PROTEIN	Cluster -821	PF00441;PF01756;PF02770	PTHR10909;PTHR10909:SF11	KOG0135	1.3.3.6	K00232	GO:0003995;GO:0003997;GO:0005777;GO:0006631;GO:0006635;GO:0008152;GO:0016627;GO:0050660;GO:0055114		acyl-CoA dehydrogenase activity;acyl-CoA oxidase activity;fatty acid beta-oxidation;fatty acid metabolic process;flavin adenine dinucleotide binding;metabolic process;oxidation-reduction process;oxidoreductase activity, acting on the CH-CH group of donors;peroxisome	11.9.4.2	lipid metabolism.lipid degradation.beta-oxidation.acyl CoA DH	acyl-CoA oxidase 3	fatty acid beta-oxidation using acyl-CoA oxidase [GO:0033540];lipid homeostasis [GO:0055088]	peroxisome [GO:0005777]	acyl-CoA oxidase activity [GO:0003997];FAD binding [GO:0071949];fatty acid beta-oxidation using acyl-CoA oxidase [GO:0033540];fatty acid binding [GO:0005504];flavin adenine dinucleotide binding [GO:0050660];lipid homeostasis [GO:0055088];peroxisome [GO:0005777]
1.00673	1.1868	0.898475	1.32656	1.57204	0.218211	0.116533	0.138529	0.196633	1.07152	2.06507	1.87674	0.04983	0.380051	0.515834	0.428081	-1.04648	-0.810231	-0.81943	-0.577986	-0.517615	-0.950361	-0.76455	-0.156948	-1.00776	-0.500521	-1.51964	-2.01661	-0.133455	-0.77365	-0.586684	-0.865722		Cre11.g467350.t1.2	Acyl-CoA oxidase/dehydrogenase___(1 of 2) PTHR10909:SF317 - ACYL-COENZYME A OXIDASE 2, PEROXISOMAL	Cluster -821	PF01756;PF02770	PTHR10909;PTHR10909:SF317	KOG0135	1.3.3.6	K00232	GO:0003995;GO:0003997;GO:0005777;GO:0006631;GO:0006635;GO:0008152;GO:0016627;GO:0050660;GO:0055114		acyl-CoA dehydrogenase activity;acyl-CoA oxidase activity;fatty acid beta-oxidation;fatty acid metabolic process;flavin adenine dinucleotide binding;metabolic process;oxidation-reduction process;oxidoreductase activity, acting on the CH-CH group of donors;peroxisome	11.9.4.2	lipid metabolism.lipid degradation.beta-oxidation.acyl CoA DH	acyl-CoA oxidase 6	fatty acid beta-oxidation using acyl-CoA oxidase [GO:0033540];lipid homeostasis [GO:0055088]	peroxisome [GO:0005777]	acyl-CoA oxidase activity [GO:0003997];FAD binding [GO:0071949];fatty acid beta-oxidation using acyl-CoA oxidase [GO:0033540];fatty acid binding [GO:0005504];flavin adenine dinucleotide binding [GO:0050660];lipid homeostasis [GO:0055088];peroxisome [GO:0005777]
1.19688	1.01973	1.09893	1.53302	0.617883	0.672162	1.29079	0.973207	1.09893	1.25992	1.40055	1.13205	-0.10293	-0.199131	0.129705	0.325221	-0.924103	-1.05186	-0.821126	-0.668846	-0.160163	-0.539752	-0.179563	0.277892	-0.905276	-1.11853	-1.85112	-0.956749	-0.737483	-1.28317	-1.32465	-1.20242	ALD8	Cre16.g675650.t1.2	ALD8|Aldehyde dehydrogenase___(1 of 1) 1.2.1.27 - Methylmalonate-semialdehyde dehydrogenase (CoA acylating) / MSDH	Cluster -771	PF00171	PTHR11699;PTHR11699:SF183	KOG2450;KOG2451	1.2.1.27	K00140	GO:0004491;GO:0008152;GO:0016491;GO:0016620;GO:0055114		metabolic process;methylmalonate-semialdehyde dehydrogenase (acylating) activity;oxidation-reduction process;oxidoreductase activity;oxidoreductase activity, acting on the aldehyde or oxo group of donors, NAD or NADP as acceptor	13.2.4.3	amino acid metabolism.degradation.branched chain group.valine	aldehyde dehydrogenase 6B2 (AT2G14170 similarity)	thymine catabolic process [GO:0006210];valine catabolic process [GO:0006574];valine metabolic process [GO:0006573]	mitochondrion [GO:0005739]	malonate-semialdehyde dehydrogenase (acetylating) activity [GO:0018478];methylmalonate-semialdehyde dehydrogenase (acylating) activity [GO:0004491];mitochondrion [GO:0005739];thymine catabolic process [GO:0006210];valine catabolic process [GO:0006574];valine metabolic process [GO:0006573]
1.03541	0.814864	0.486417	1.18444	0.729064	0.74241	0.698845	0.647851	1.24223	1.56933	1.59519	1.03541	0.468388	0.0570713	0.782127	0.391576	-0.661962	-1.0098	-0.450373	-0.342494	-0.596559	-0.229076	0.0488783	0.293951	-1.58753	-1.5145	-1.83843	-1.38569	-1.29841	-1.21936	-0.713162	-0.976123	MCP14	Cre16.g672650.t1.2	MCP14|Mitochondrial substrate carrier protein___(1 of 1) K15104 - solute carrier family 25 (mitochondrial oxoglutarate transporter), member 11 (SLC25A11, OGC)	Cluster -771	PF00153	PTHR24089;PTHR24089:SF284	KOG0759		K15104				34.9	transport.metabolite transporters at the mitochondrial membrane	Mitochondrial substrate carrier family protein (AT5G19760 similarity)		integral component of membrane [GO:0016021]	integral component of membrane [GO:0016021];oxoglutarate:malate antiporter activity [GO:0015367]
0.800432	0.871493	0.910755	0.958076	1.2973	0.325312	0.418247	0.256406	0.936659	1.87133	1.94968	1.84263	-0.107295	-0.675277	-0.345466	0.15284	-0.885336	-1.04466	-0.786027	-0.37822	0.045671	-0.458283	0.229484	0.576853	-1.12752	-0.823842	-1.39036	-1.37212	-1.30023	-0.893111	-0.465047	-1.39036	CGL105	Cre12.g507400.t1.2	CGL105|predicted protein___(1 of 2) PTHR24096:SF221 - PROTEIN ACS-13, ISOFORM C	Cluster -771	PF00501	PTHR24096;PTHR24096:SF221		6.2.1.3	K01897	GO:0003824;GO:0008152		catalytic activity;metabolic process	11.1.9	lipid metabolism.FA synthesis and FA elongation.long chain fatty acid CoA ligase	long-chain acyl-CoA synthetase 7 (AT5G27600 similarity)		endoplasmic reticulum [GO:0005783];membrane [GO:0016020]	endoplasmic reticulum [GO:0005783];long-chain fatty acid-CoA ligase activity [GO:0004467];membrane [GO:0016020]
1.43742	1.23078	1.15028	1.38306	0.817373	0.925206	1.17069	0.970409	1.28919	1.10883	1.28919	1.3083	-0.543823	-0.691843	-0.367104	-0.200239	-0.808851	-0.176897	-0.475795	-0.020416	-0.633297	-0.475795	-0.46245	-0.316874	-0.93279	-0.647779	-0.746988	-0.686901	-1.20513	-1.8009	-1.22418	-1.66268	FUM1	Cre06.g254400.t1.1	FUM1|Fumarate hydratase___(1 of 1) 5.3.2.2 - Oxaloacetate tautomerase / Oxaloacetate keto--enol tautomerase	Cluster -823	PF05681;PF05683	PTHR30389;PTHR30389:SF0		4.2.1.2;5.3.2.2	K01676	GO:0004333;GO:0006091;GO:0016829;GO:0016836		fumarate hydratase activity;generation of precursor metabolites and energy;hydro-lyase activity;lyase activity	35.2	not assigned.unknown	Fumarate hydratase	generation of precursor metabolites and energy [GO:0006091]		4 iron, 4 sulfur cluster binding [GO:0051539];fumarate hydratase activity [GO:0004333];generation of precursor metabolites and energy [GO:0006091];metal ion binding [GO:0046872]
1.60089	1.70464	1.03624	1.94212	0.62307	0.999334	0.904958	0.78749	1.05452	0.866331	1.09073	1.03624	-0.231602	-0.55902	0.19054	-0.147621	-0.722558	-1.12629	0.0133703	-0.260145	-0.787208	-0.787208	-0.616837	-0.203339	-1.52366	-1.1418	-0.899456	-1.03492	-1.05371	-1.57288	-0.565389	-0.616837	IDH3	Cre04.g214500.t1.1	IDH3|Isocitrate dehydrogenase, NADP-dependent___(1 of 1) 1.1.1.42 - Isocitrate dehydrogenase (NADP(+)) / oxalosuccinate carboxylase	Cluster -823	PF00180	PTHR11822		1.1.1.42	K00031	GO:0004450;GO:0006102;GO:0016616;GO:0055114		isocitrate dehydrogenase (NADP+) activity;isocitrate metabolic process;oxidation-reduction process;oxidoreductase activity, acting on the CH-OH group of donors, NAD or NADP as acceptor	8.1.4	TCA / organic transformation.TCA.IDH	isocitrate dehydrogenase (AT1G54340 similarity)	isocitrate metabolic process [GO:0006102];NADP metabolic process [GO:0006739];tricarboxylic acid cycle [GO:0006099]	mitochondrion [GO:0005739]	isocitrate dehydrogenase (NADP+) activity [GO:0004450];isocitrate metabolic process [GO:0006102];magnesium ion binding [GO:0000287];mitochondrion [GO:0005739];NAD binding [GO:0051287];NADP metabolic process [GO:0006739];tricarboxylic acid cycle [GO:0006099]
1.3381	0.56842	0.420777	0.816829	1.0784	-0.678059	-0.543655	-0.790515	0.226352	1.31522	1.92123	2.57601	-0.23025	1.03331	0.154022	-0.144518	-0.717364	-0.723956	-0.13887	0.577747	-0.0773206	0.401298	-0.13887	0.526152	-1.32373	-1.17941	-1.49001	-1.53891	-0.837822	-0.837822	-0.697662	-0.865125	MDY2	Cre10.g423250.t1.2	MDY2|NAD-dependent malate dehydrogenase___(1 of 1) PTHR11540:SF27 - MALATE DEHYDROGENASE, GLYOXYSOMAL-RELATED	Cluster -823	PF00056;PF02866	PTHR11540;PTHR11540:SF27	KOG1494	1.1.1.37	K00026	GO:0003824;GO:0005975;GO:0006108;GO:0016491;GO:0016616;GO:0019752;GO:0030060;GO:0055114		carbohydrate metabolic process;carboxylic acid metabolic process;catalytic activity;L-malate dehydrogenase activity;malate metabolic process;oxidation-reduction process;oxidoreductase activity;oxidoreductase activity, acting on the CH-OH group of donors, NAD or NADP as acceptor	6.3	gluconeogenesis / glyoxylate cycle.malate dehydrogenase	peroxisomal NAD-malate dehydrogenase 1 (AT2G22780 similarity)	carbohydrate metabolic process [GO:0005975];malate metabolic process [GO:0006108];tricarboxylic acid cycle [GO:0006099]	chloroplast [GO:0009507];cytoplasm [GO:0005737]	carbohydrate metabolic process [GO:0005975];chloroplast [GO:0009507];cytoplasm [GO:0005737];L-malate dehydrogenase activity [GO:0030060];malate metabolic process [GO:0006108];tricarboxylic acid cycle [GO:0006099]
1.7868	0.86987	-0.0688674	1.31197	1.73665	0.15892	0.23214	0.0465933	0.121815	1.05242	1.58246	2.23512	-0.268761	0.15892	0.195691	-0.0688674	-1.00179	-0.650388	-0.228002	0.546498	-0.838779	-0.668394	0.23214	0.304091	-0.852906	-1.34313	-1.5893	-1.30086	-0.895585	-1.07083	-0.543963	-1.18169	HCD1	Cre16.g695050.t1.2	HCD1|3-hydroxyacyl-CoA dehydrogenase___(1 of 1) 5.1.2.3 - 3-hydroxybutyryl-CoA epimerase	Cluster -823	PF00725;PF02737;PF16113	PTHR23309;PTHR23309:SF9	KOG1683	1.1.1.35;4.2.1.17;5.1.2.3;5.3.3.8	K10527	GO:0003857;GO:0006631;GO:0016491;GO:0055114		3-hydroxyacyl-CoA dehydrogenase activity;fatty acid metabolic process;oxidation-reduction process;oxidoreductase activity	11.9.4.9	lipid metabolism.lipid degradation.beta-oxidation.multifunctional	multifunctional protein 2 (AT3G06860 similarity)	fatty acid beta-oxidation [GO:0006635]	peroxisome [GO:0005777]	3-hydroxyacyl-CoA dehydrogenase activity [GO:0003857];3-hydroxybutyryl-CoA epimerase activity [GO:0008692];dodecenoyl-CoA delta-isomerase activity [GO:0004165];enoyl-CoA hydratase activity [GO:0004300];fatty acid beta-oxidation [GO:0006635];peroxisome [GO:0005777]
1.7584	0.906869	0.598441	1.35685	1.39701	0.0103615	0.0962188	0.0962188	0.598441	1.31626	1.61047	1.79448	-0.197999	0.647583	0.368939	0.0678186	-1.69546	-1.45644	-0.903471	0.523496	-1.1165	-0.903471	-0.259732	-0.0187052	-1.27647	-0.903471	-0.940635	-0.758419	-1.10478	-0.322501	-0.386343	-0.903471	ATO1	Cre17.g723650.t1.2	ATO1|Acetyl-CoA acyltransferase___(1 of 1) 2.3.1.16 - Acetyl-CoA C-acyltransferase / Beta-ketothiolase	Cluster -823	PF00108;PF02803	PTHR18919;PTHR18919:SF93		2.3.1.16	K07513	GO:0003824;GO:0008152;GO:0016747		catalytic activity;metabolic process;transferase activity, transferring acyl groups other than amino-acyl groups	13.2.4	amino acid metabolism.degradation.branched chain group	peroxisomal 3-ketoacyl-CoA thiolase 3 (AT2G33150 similarity)	fatty acid beta-oxidation [GO:0006635];phenylacetate catabolic process [GO:0010124]	peroxisome [GO:0005777]	acetyl-CoA C-acyltransferase activity [GO:0003988];fatty acid beta-oxidation [GO:0006635];peroxisome [GO:0005777];phenylacetate catabolic process [GO:0010124]
1.64187	0.591664	0.217071	0.998848	1.31926	-0.593901	0.319452	-0.367469	0.91413	1.54229	1.57103	2.62012	-0.699251	-0.319012	-0.085964	0.0470141	-0.726071	-1.03496	0.0902767	0.0902767	-0.416584	-0.807744	-0.131394	-0.085964	-1.15413	-1.57085	-1.47036	-1.37257	-0.319012	-0.780318	0.438621	-0.466371	CAT1	Cre09.g417150.t1.2	CAT1|Mono-functional catalase___(1 of 1) 1.11.1.6 - Catalase	Cluster -823	PF00199;PF06628	PTHR11465;PTHR11465:SF3		1.11.1.6	K03781	GO:0004096;GO:0006979;GO:0020037;GO:0055114		catalase activity;heme binding;oxidation-reduction process;response to oxidative stress	21.6	redox.dismutases and catalases	catalase 2 (AT4G35090 similarity)	hydrogen peroxide catabolic process [GO:0042744];response to hydrogen peroxide [GO:0042542]	cytoplasm [GO:0005737]	catalase activity [GO:0004096];cytoplasm [GO:0005737];heme binding [GO:0020037];hydrogen peroxide catabolic process [GO:0042744];metal ion binding [GO:0046872];response to hydrogen peroxide [GO:0042542]
0.872099	0.849561	0.90925	1.08766	1.45494	0.308055	-0.110601	0.0260875	0.773033	1.47892	1.80455	2.02766	-0.492472	-0.504936	-0.418881	-0.780998	0.425444	0.194945	-0.0361366	0.662093	0.0768633	-0.504936	-0.418881	0.015818	-0.937782	-1.24864	-1.24864	-1.81523	-0.699187	-1.61909	-0.865381	-1.26517		Cre15.g637761.t1.2	(1 of 1) K05677 - ATP-binding cassette, subfamily D (ALD), member 3 (ABCD3, PMP70)	Cluster -823	PF00005;PF06472	PTHR11384;PTHR11384:SF13	KOG0064	3.6.3.47	K05677	GO:0005524;GO:0006810;GO:0016021;GO:0016887;GO:0042626;GO:0055085		ATP binding;ATPase activity;ATPase activity, coupled to transmembrane movement of substances;integral component of membrane;transmembrane transport;transport	34.16	transport.ABC transporters and multidrug resistance systems	peroxisomal ABC transporter 1 (AT4G39850 similarity)		integral component of membrane [GO:0016021]	ATP binding [GO:0005524];ATPase activity [GO:0016887];ATPase-coupled transmembrane transporter activity [GO:0042626];integral component of membrane [GO:0016021]
0.544865	0.484049	-0.52804	0.514557	0.504412	0.624712	0.712911	0.875015	1.25251	1.35489	1.36332	1.23522	0.243152	0.243152	0.732286	0.722608	-0.789899	-0.439817	0.101169	0.275302	0.443057	0.604882	0.574973	0.275302	-1.56626	-1.81218	-1.25764	-1.36331	-1.56626	-1.7453	-1.50285	-1.11079	MPC5	Cre03.g172300.t1.2	MPC5|Mitochondrial phosphate carrier protein___(1 of 1) K15102 - solute carrier family 25 (mitochondrial phosphate transporter), member 3 (SLC25A3, PHC, PIC)	Cluster -823	PF00153	PTHR24089;PTHR24089:SF395			K15102				34.9	transport.metabolite transporters at the mitochondrial membrane	phosphate transporter 3%3B1 (AT5G14040 similarity)	phosphate ion transmembrane transport [GO:0035435]	integral component of mitochondrial inner membrane [GO:0031305]	inorganic phosphate transmembrane transporter activity [GO:0005315];integral component of mitochondrial inner membrane [GO:0031305];phosphate ion transmembrane transport [GO:0035435]
0.806098	0.72359	0.660419	0.236032	1.13509	0.424555	0.427729	0.499936	0.303358	0.833375	0.939202	1.19529	-0.117924	0.773854	0.491304	0.664961	-1.37724	0.568042	0.223455	0.817135	0.414944	0.15231	0.321998	0.794884	-1.96949	-1.25934	-1.98493	-1.57	-0.843107	-0.892896	-1.83554	-1.5571		Cre03.g153450.t1.2	//unknown protein//	Cluster -823									35.2	not assigned.unknown	calcium-dependent protein kinase 4
-0.336876	0.89492	1.23831	1.18819	0.696166	0.912625	0.751111	0.787429	0.373601	0.89492	1.00029	0.489695	1.03494	0.732857	1.1036	0.489695	-0.270226	-0.381776	0.0924477	-0.0539077	-0.117885	-0.226255	-0.117885	0.677722	-1.97289	-1.67723	-1.02822	-1.26242	-1.56341	-1.94257	-1.47962	-0.927349	IDH2	Cre02.g143250.t1.2	IDH2|Isocitrate dehydrogenase, NAD-dependent___(1 of 2) 1.1.1.41 - Isocitrate dehydrogenase (NAD(+)) / Nicotinamide adenine dinucleotide isocitrate dehydrogenase	Cluster -823	PF00180	PTHR11835		1.1.1.41	K00030	GO:0000287;GO:0004449;GO:0006099;GO:0016616;GO:0051287;GO:0055114		isocitrate dehydrogenase (NAD+) activity;magnesium ion binding;NAD binding;oxidation-reduction process;oxidoreductase activity, acting on the CH-OH group of donors, NAD or NADP as acceptor;tricarboxylic acid cycle	8.1.4	TCA / organic transformation.TCA.IDH	isocitrate dehydrogenase VI (AT3G09810 similarity)	isocitrate metabolic process [GO:0006102];tricarboxylic acid cycle [GO:0006099]	mitochondrion [GO:0005739]	isocitrate dehydrogenase (NAD+) activity [GO:0004449];isocitrate metabolic process [GO:0006102];magnesium ion binding [GO:0000287];mitochondrion [GO:0005739];NAD binding [GO:0051287];tricarboxylic acid cycle [GO:0006099]
1.30144	0.88542	1.30144	0.595824	1.09607	0.595824	0.521797	0.741898	1.1651	0.956235	1.30144	1.30144	-0.456565	-0.0958625	0.141261	0.218791	-0.975563	-0.948818	0.062973	0.141261	-0.257856	-0.975563	-0.583259	-0.0958625	-1.60655	-2.35346	-1.5969	-1.9614	0.141261	-0.481753	0.218791	-0.298854	TOM40	Cre10.g424450.t1.2	TOM40|40 kDa translocon at mitochondrial outer envelope membrane___(1 of 1) K11518 - mitochondrial import receptor subunit TOM40 (TOM40)	Cluster -823	PF01459	PTHR10802;PTHR10802:SF2	KOG3296		K11518	GO:0005741;GO:0055085		mitochondrial outer membrane;transmembrane transport	35.1	not assigned.no ontology	translocase of the outer mitochondrial membrane 40 (AT3G20000 similarity)	protein import into mitochondrial matrix [GO:0030150]	integral component of membrane [GO:0016021];mitochondrial outer membrane translocase complex [GO:0005742]	integral component of membrane [GO:0016021];mitochondrial outer membrane translocase complex [GO:0005742];protein import into mitochondrial matrix [GO:0030150];protein transmembrane transporter activity [GO:0008320]
1.53783	1.25948	1.21316	1.21983	0.375675	0.539849	-0.0683769	0.269586	1.01123	0.86148	1.25291	1.19303	-0.102613	0.337633	0.375675	0.199577	-0.626598	-0.698995	-0.269112	1.01848	-0.584173	-0.46118	-0.819529	-0.125711	-2.31618	-1.86544	-1.29591	-1.4916	-0.626598	-1.41142	0.318386	-0.220364		Cre06.g278148.t1.1	(1 of 2) K18121 - glyoxylate/succinic semialdehyde reductase (GLYR)	Cluster -823	PF03807;PF14833	PTHR22981;PTHR22981:SF53	KOG0409		K18121	GO:0016491;GO:0051287;GO:0055114		NAD binding;oxidation-reduction process;oxidoreductase activity	35.1	not assigned.no ontology	glyoxylate reductase 2 (AT1G17650 similarity)			NAD binding [GO:0051287];NADP binding [GO:0050661];oxidoreductase activity, acting on the CH-OH group of donors, NAD or NADP as acceptor [GO:0016616]
0.429532	0.857821	0.863662	1.08433	-0.0588844	0.712384	0.542009	0.465359	1.33925	1.2498	1.52814	1.08954	-0.272428	-0.961385	-0.356051	-0.557928	0.159155	0.0399685	0.091911	-0.01335	0.528289	0.393054	0.183804	0.74356	-2.19629	-2.02322	-1.93494	-2.03791	-0.499793	-0.60567	-0.511287	-0.272428	HBD1	Cre12.g495850.t1.2	HBD1|3-hydroxybutyrate dehydrogenase___(1 of 1) PTHR24322:SF513 - PROTEIN DHS-2, ISOFORM A	Cluster -823	PF13561	PTHR24322;PTHR24322:SF513	KOG0725	1.1.1.30		GO:0003858;GO:0004022;GO:0008152;GO:0008667;GO:0016491;GO:0019290;GO:0055114		2,3-dihydro-2,3-dihydroxybenzoate dehydrogenase activity;3-hydroxybutyrate dehydrogenase activity;alcohol dehydrogenase (NAD) activity;metabolic process;oxidation-reduction process;oxidoreductase activity;siderophore biosynthetic process	11.1.4	lipid metabolism.FA synthesis and FA elongation.ACP oxoacyl reductase	NAD(P)-binding Rossmann-fold superfamily protein (AT1G24360 similarity)			3-hydroxybutyrate dehydrogenase activity [GO:0003858]
0.711567	0.652924	0.466626	0.712946	0.580008	0.48232	0.558769	0.530605	0.546344	0.627349	0.653702	0.756425	0.263447	0.193089	0.535578	0.436077	-0.0557935	-0.0363283	0.309503	0.421307	0.223954	0.170683	0.498594	0.614885	-2.47296	-1.83005	-2.81357	-2.60236	-0.287067	-0.819902	0.0613843	-0.0900602	MAS1	Cre03.g144807.t1.1	MAS1|Malate synthase___(1 of 1) 2.3.3.9 - Malate synthase / Malic-condensing enzyme	Cluster -823	PF01274	PTHR21631;PTHR21631:SF1		2.3.3.9	K01638	GO:0003824;GO:0004474;GO:0006097		catalytic activity;glyoxylate cycle;malate synthase activity	6.2	gluconeogenesis / glyoxylate cycle.malate synthase	malate synthase (AT5G03860 similarity)	glyoxylate cycle [GO:0006097];tricarboxylic acid cycle [GO:0006099]	cytoplasm [GO:0005737]	cytoplasm [GO:0005737];glyoxylate cycle [GO:0006097];malate synthase activity [GO:0004474];tricarboxylic acid cycle [GO:0006099]
1.08735	0.869495	0.672661	1.14744	0.393896	0.0938754	0.429842	0.171049	0.393896	0.32101	0.535745	0.284049	-0.0530207	-0.29062	0.132652	0.284049	0.0938754	0.500761	0.706156	1.20663	0.284049	0.465461	0.570421	1.08735	-2.40715	-2.0825	-1.88434	-2.37053	-1.07233	-1.24372	-0.0368741	-0.29062	MDN1	Cre03.g194850.t1.2	MDN1|NAD-dependent malate dehydrogenase, chloroplastic___(1 of 1) PTHR11540//PTHR11540:SF14 - MALATE AND LACTATE DEHYDROGENASE // MALATE DEHYDROGENASE, CHLOROPLASTIC	Cluster -823	PF00056;PF02866	PTHR11540;PTHR11540:SF14	KOG1494	1.1.1.37	K00026	GO:0003824;GO:0005975;GO:0006108;GO:0016491;GO:0016616;GO:0019752;GO:0030060;GO:0055114		carbohydrate metabolic process;carboxylic acid metabolic process;catalytic activity;L-malate dehydrogenase activity;malate metabolic process;oxidation-reduction process;oxidoreductase activity;oxidoreductase activity, acting on the CH-OH group of donors, NAD or NADP as acceptor	8.2.9	TCA / organic transformation.other organic acid transformations.cyt MDH	malate dehydrogenase (AT3G47520 similarity)	carbohydrate metabolic process [GO:0005975];carboxylic acid metabolic process [GO:0019752];tricarboxylic acid cycle [GO:0006099]	cytoplasm [GO:0005737];mitochondrion [GO:0005739]	carbohydrate metabolic process [GO:0005975];carboxylic acid metabolic process [GO:0019752];cytoplasm [GO:0005737];L-malate dehydrogenase activity [GO:0030060];mitochondrion [GO:0005739];tricarboxylic acid cycle [GO:0006099]
0.646319	0.639903	0.630177	0.658988	0.83349	0.396931	0.247567	0.170682	0.244855	0.442202	0.658988	0.973079	0.143211	0.0220919	0.161636	0.307405	0.19719	0.519694	0.358185	1.18022	0.574324	0.202956	0.450526	0.842165	-1.97285	-2.20433	-1.93535	-2.58687	-0.289681	-2.01248	-0.0792966	-0.42191		Cre02.g094250.t1.1	(1 of 2) K13354 - solute carrier family 25 (peroxisomal adenine nucleotide transporter), member 17 (SLC25A17, PMP34)	Cluster -823	PF00153	PTHR24089;PTHR24089:SF377	KOG0769		K13354				34.17	transport.peroxisomes	Mitochondrial substrate carrier family protein		integral component of membrane [GO:0016021]	integral component of membrane [GO:0016021]
0.648425	1.34702	1.27682	1.5768	0.675631	0.549068	0.486091	0.496774	0.317569	0.648425	0.97928	1.15514	-0.304354	-1.36909	0.240069	-0.11816	-0.597833	-0.877099	-0.132038	1.02257	0.150633	-0.766122	0.135188	1.38926	-1.57551	-1.83725	-1.30621	-1.22146	-0.880945	-1.99184	-0.0462582	-0.0705828	PCK1	Cre02.g141400.t1.2	PCK1|Phosphoenolpyruvate carboxykinase___(1 of 1) 4.1.1.49 - Phosphoenolpyruvate carboxykinase (ATP) / Phosphopyruvate carboxylase	Cluster -823	PF01293	PTHR30031;PTHR30031:SF0		4.1.1.32;4.1.1.49	K01610	GO:0004611;GO:0004612;GO:0005524;GO:0006094;GO:0017076		ATP binding;gluconeogenesis;phosphoenolpyruvate carboxykinase (ATP) activity;phosphoenolpyruvate carboxykinase activity;purine nucleotide binding	6.4	gluconeogenesis / glyoxylate cycle.phosphoenolpyruvate carboxykinase (PEPCK)	phosphoenolpyruvate carboxykinase 1 (AT4G37870 similarity)	gluconeogenesis [GO:0006094]	cytosol [GO:0005829]	ATP binding [GO:0005524];cytosol [GO:0005829];gluconeogenesis [GO:0006094];kinase activity [GO:0016301];phosphoenolpyruvate carboxykinase (ATP) activity [GO:0004612]
1.1784	1.13941	1.01864	1.16992	1.08873	0.867216	0.964076	0.941047	0.375989	0.782831	0.89267	0.935173	-0.368073	-0.723367	0.184528	-0.110417	-0.253214	-0.3436	-0.030262	0.512688	-0.382437	-0.375219	0.0172497	0.618599	-1.95745	-2.04519	-1.17926	-1.98761	-0.500324	-2.05694	-0.164748	-0.20906	TAL1	Cre01.g032650.t2.1	TAL1|Transaldolase___(1 of 1) PTHR10683//PTHR10683:SF6 - TRANSALDOLASE // TRANSALDOLASE-RELATED	Cluster -823	PF00923	PTHR10683;PTHR10683:SF6	KOG2772	2.2.1.2		GO:0003824;GO:0004801;GO:0005737;GO:0005975;GO:0006098		carbohydrate metabolic process;catalytic activity;cytoplasm;pentose-phosphate shunt;sedoheptulose-7-phosphate:D-glyceraldehyde-3-phosphate glyceronetransferase activity	7.2.2	OPP.non-reductive PP.transaldolase	Aldolase superfamily protein (AT1G12230 similarity)	carbohydrate metabolic process [GO:0005975];pentose-phosphate shunt, non-oxidative branch [GO:0009052]	cytoplasm [GO:0005737]	carbohydrate metabolic process [GO:0005975];cytoplasm [GO:0005737];pentose-phosphate shunt, non-oxidative branch [GO:0009052];sedoheptulose-7-phosphate:D-glyceraldehyde-3-phosphate glyceronetransferase activity [GO:0004801]
1.52254	0.842558	0.32547	1.5477	-0.00376436	0.503786	0.597545	0.687872	1.52254	0.972357	1.09566	1.41925	-0.229855	-0.762091	0.541719	0.110935	-0.668091	-0.883186	0.366226	0.32547	-0.634502	-0.209351	0.445766	0.465259	-1.8829	-2.16515	-1.35496	-1.08222	-1.02826	-1.33876	-0.533487	-0.516084	SDH2	Cre06.g264200.t1.2	SDH2|Iron-sulfur subunit of mitochondrial succinate dehydrogenase___(1 of 1) K00235 - succinate dehydrogenase (ubiquinone) iron-sulfur subunit (SDHB, SDH2)	Cluster -823	PF13085;PF13534	PTHR11921;PTHR11921:SF29	KOG3049	1.3.5.1	K00235	GO:0006099;GO:0009055;GO:0016491;GO:0051536;GO:0055114		electron carrier activity;iron-sulfur cluster binding;oxidation-reduction process;oxidoreductase activity;tricarboxylic acid cycle	8.1.7	TCA / organic transformation.TCA.succinate dehydrogenase	succinate dehydrogenase 2-1 (AT3G27380 similarity)	aerobic respiration [GO:0009060];respiratory electron transport chain [GO:0022904];tricarboxylic acid cycle [GO:0006099]	mitochondrial inner membrane [GO:0005743]	2 iron, 2 sulfur cluster binding [GO:0051537];3 iron, 4 sulfur cluster binding [GO:0051538];4 iron, 4 sulfur cluster binding [GO:0051539];aerobic respiration [GO:0009060];electron transfer activity [GO:0009055];metal ion binding [GO:0046872];mitochondrial inner membrane [GO:0005743];respiratory electron transport chain [GO:0022904];succinate dehydrogenase (ubiquinone) activity [GO:0008177];tricar…
0.863264	0.582134	0.422072	1.34132	0.0903567	0.566533	0.79196	0.643697	1.28127	0.863264	1.2691	0.762925	0.163511	-0.161443	0.454823	0.269803	-0.483049	-0.00384571	0.338496	0.471054	0.0717657	-0.0619161	0.519198	0.550843	-2.27194	-2.34578	-2.01406	-1.53997	-1.00563	-1.22446	-0.306969	-0.89833		Cre14.g619133.t1.1	(1 of 1) K00234 - succinate dehydrogenase (ubiquinone) flavoprotein subunit (SDHA, SDH1)	Cluster -823	PF00890;PF02910	PTHR11632;PTHR11632:SF54		1.3.5.1	K00234	GO:0006099;GO:0016491;GO:0016627;GO:0022900;GO:0050660;GO:0055114		electron transport chain;flavin adenine dinucleotide binding;oxidation-reduction process;oxidoreductase activity;oxidoreductase activity, acting on the CH-CH group of donors;tricarboxylic acid cycle	8.1.7	TCA / organic transformation.TCA.succinate dehydrogenase	succinate dehydrogenase 1-1 (AT5G66760 similarity)	mitochondrial electron transport, succinate to ubiquinone [GO:0006121];tricarboxylic acid cycle [GO:0006099]	mitochondrial respiratory chain complex II, succinate dehydrogenase complex (ubiquinone) [GO:0005749]	electron transfer activity [GO:0009055];flavin adenine dinucleotide binding [GO:0050660];mitochondrial electron transport, succinate to ubiquinone [GO:0006121];mitochondrial respiratory chain complex II, succinate dehydrogenase complex (ubiquinone) [GO:0005749];oxidoreductase activity [GO:0016491];succinate dehydrogenase (ubiquinone) activity [GO:0008177];succinate dehydrogenase activity [GO:0000…
0.9019	0.536034	0.514328	0.82352	0.881375	0.532005	0.510199	0.433814	0.614174	0.813819	0.943245	1.09714	0.371402	0.302444	0.676826	0.565027	-0.20801	-0.107396	0.259404	0.454648	0.0101381	-0.0324301	0.356723	0.541378	-1.83813	-2.43858	-2.26775	-2.27438	-0.694528	-1.43425	-0.318153	-0.525935	ACS3	Cre07.g353450.t1.2	ACS3|Acetyl-CoA synthetase/ligase___(1 of 3) K01895 - acetyl-CoA synthetase (ACSS, acs)	Cluster -823	PF00501;PF13193;PF16177	PTHR24095;PTHR24095:SF178		6.2.1.1	K01895	GO:0003824;GO:0003987;GO:0008152;GO:0016208;GO:0019427		acetate-CoA ligase activity;acetyl-CoA biosynthetic process from acetate;AMP binding;catalytic activity;metabolic process	11.1.8	lipid metabolism.FA synthesis and FA elongation.acyl CoA ligase	acetyl-CoA synthetase (AT5G36880 similarity)	acetyl-CoA biosynthetic process from acetate [GO:0019427]		acetate-CoA ligase activity [GO:0003987];acetyl-CoA biosynthetic process from acetate [GO:0019427];AMP binding [GO:0016208];ATP binding [GO:0005524]
1.05686	0.865691	0.693588	1.05686	0.652452	0.639976	0.710008	0.539169	0.753625	0.98078	1.00053	1.11487	0.101585	-0.174657	0.428343	0.322712	-0.332128	-0.44706	0.0929695	0.595717	-0.0444658	-0.196599	0.42137	0.685736	-1.94513	-1.98499	-2.20985	-1.89205	-0.782089	-1.78801	-0.343637	-0.57218	ICL1	Cre06.g282800.t1.2	ICL1|Isocitrate lyase___(1 of 1) 4.1.3.1 - Isocitrate lyase / Isocitritase	Cluster -823	PF13714	PTHR21631	KOG1260	4.1.3.1		GO:0003824;GO:0004451;GO:0019752		carboxylic acid metabolic process;catalytic activity;isocitrate lyase activity	6.9	gluconeogenesis / glyoxylate cycle.isocitrate lyase	Isocitrate lyase	glyoxylate cycle [GO:0006097];tricarboxylic acid cycle [GO:0006099]	glyoxysome [GO:0009514]	glyoxylate cycle [GO:0006097];glyoxysome [GO:0009514];isocitrate lyase activity [GO:0004451];metal ion binding [GO:0046872];tricarboxylic acid cycle [GO:0006099]
1.07884	0.634613	0.601396	1.25768	1.2694	0.533121	0.462229	0.137216	0.179788	0.807361	1.00621	1.1735	0.453176	0.379094	0.715138	0.471241	-0.103912	-0.498818	0.0825878	0.567572	0.0262993	-0.217708	0.272138	0.873634	-1.80067	-1.86303	-1.77329	-1.75525	-1.0478	-1.91121	-1.10798	-0.902567	AST1	Cre09.g387726.t1.1	AST1|Aspartate aminotransferase___(1 of 1) K14454 - aspartate aminotransferase, cytoplasmic (GOT1)	Cluster -823	PF00155	PTHR11879;PTHR11879:SF8		2.6.1.1	K14454	GO:0003824;GO:0006520;GO:0008483;GO:0009058;GO:0030170		biosynthetic process;catalytic activity;cellular amino acid metabolic process;pyridoxal phosphate binding;transaminase activity	13.1.1.2.1	amino acid metabolism.synthesis.central amino acid metabolism.aspartate.aspartate aminotransferase	aspartate aminotransferase 3 (AT5G11520 similarity)	biosynthetic process [GO:0009058];cellular amino acid metabolic process [GO:0006520]	mitochondrion [GO:0005739]	biosynthetic process [GO:0009058];cellular amino acid metabolic process [GO:0006520];L-aspartate:2-oxoglutarate aminotransferase activity [GO:0004069];mitochondrion [GO:0005739];pyridoxal phosphate binding [GO:0030170]
1.19283	0.808889	0.740528	1.2656	1.03261	0.689162	0.682639	0.362177	0.377673	0.845131	0.999913	1.08583	0.561081	0.130275	0.622866	0.518705	-0.145435	-0.519617	0.103598	0.430901	0.0211616	-0.208039	0.182493	0.282676	-1.80247	-1.86682	-2.11613	-1.90386	-0.926215	-1.56774	-0.790138	-1.09027	CIS2	Cre03.g149100.t1.2	CIS2|Citrate synthase, glyoxysomal/microbody form___(1 of 1) PTHR11739:SF4 - CITRATE SYNTHASE, PEROXISOMAL	Cluster -823	PF00285	PTHR11739;PTHR11739:SF4	KOG2617	2.3.3.16	K01647	GO:0046912		transferase activity, transferring acyl groups, acyl groups converted into alkyl on transfer	6.1	gluconeogenesis / glyoxylate cycle.citrate synthase	citrate synthase 2 (AT3G58750 similarity)	carbohydrate metabolic process [GO:0005975];tricarboxylic acid cycle [GO:0006099]	mitochondrial matrix [GO:0005759]	carbohydrate metabolic process [GO:0005975];citrate (Si)-synthase activity [GO:0004108];mitochondrial matrix [GO:0005759];tricarboxylic acid cycle [GO:0006099]
1.25371	0.951293	1.19555	1.40366	0.421212	0.972401	0.843537	0.395972	1.01419	0.592368	0.908641	1.09611	-0.00971044	0.103781	0.186244	0.131516	-0.218927	-0.596699	0.213255	0.344857	0.446252	-0.0680528	0.213255	0.292884	-1.91404	-1.51319	-1.63296	-1.79337	-1.40241	-1.39335	-1.07162	-1.36635	OGD1	Cre12.g537200.t1.2	OGD1|2-oxoglutarate dehydrogenase, E1 subunit___(1 of 1) 1.2.4.2 - Oxoglutarate dehydrogenase (succinyl-transferring) / Oxoglutarate dehydrogenase (lipoamide)	Cluster -823	PF00676;PF02779;PF16078;PF16870	PTHR23152;PTHR23152:SF4		1.2.4.2	K00164	GO:0004591;GO:0006099;GO:0008152;GO:0016624;GO:0030976;GO:0055114		metabolic process;oxidation-reduction process;oxidoreductase activity, acting on the aldehyde or oxo group of donors, disulfide as acceptor;oxoglutarate dehydrogenase (succinyl-transferring) activity;thiamine pyrophosphate binding;tricarboxylic acid cycle	8.1.5	TCA / organic transformation.TCA.2-oxoglutarate dehydrogenase	2-oxoglutarate dehydrogenase%2C E1 component (AT5G65750 similarity)	tricarboxylic acid cycle [GO:0006099]	mitochondrion [GO:0005739];oxoglutarate dehydrogenase complex [GO:0045252]	mitochondrion [GO:0005739];oxoglutarate dehydrogenase (succinyl-transferring) activity [GO:0004591];oxoglutarate dehydrogenase complex [GO:0045252];thiamine pyrophosphate binding [GO:0030976];tricarboxylic acid cycle [GO:0006099]
0.763998	1.22051	1.17343	1.21383	0.700091	0.609669	0.634631	0.700091	1.0199	1.30581	1.0199	1.07675	-0.103737	-0.427201	0.383084	0.233563	-0.272191	-0.657674	0.243155	0.054822	0.300001	-0.181044	0.22394	0.567548	-1.46129	-1.46129	-1.66692	-1.53426	-1.64757	-1.84766	-1.12334	-1.06055	OGD2	Cre07.g343700.t1.2	OGD2|Dihydrolipoamide succinyltransferase, oxoglutarate dehydrogenase E2 component___(1 of 1) K00658 - 2-oxoglutarate dehydrogenase E2 component (dihydrolipoamide succinyltransferase) (DLST, sucB)	Cluster -823	PF00198;PF00364	PTHR23151;PTHR23151:SF8		2.3.1.61	K00658	GO:0004149;GO:0006099;GO:0008152;GO:0016746;GO:0045252		dihydrolipoyllysine-residue succinyltransferase activity;metabolic process;oxoglutarate dehydrogenase complex;transferase activity, transferring acyl groups;tricarboxylic acid cycle	8.1.5	TCA / organic transformation.TCA.2-oxoglutarate dehydrogenase	Dihydrolipoamide succinyltransferase, oxoglutarate dehydrogenase E2 component	L-lysine catabolic process to acetyl-CoA via saccharopine [GO:0033512];tricarboxylic acid cycle [GO:0006099]	oxoglutarate dehydrogenase complex [GO:0045252]	dihydrolipoyllysine-residue succinyltransferase activity [GO:0004149];L-lysine catabolic process to acetyl-CoA via saccharopine [GO:0033512];oxoglutarate dehydrogenase complex [GO:0045252];tricarboxylic acid cycle [GO:0006099]
0.87088	0.777969	0.79689	1.12677	0.660622	0.87088	1.01131	0.87088	0.720135	0.81564	0.777969	0.660622	0.259573	-0.141832	0.680651	0.47539	-0.286664	-0.174824	0.217546	0.120373	0.215046	0.0940182	0.446551	0.758872	-1.79777	-1.83816	-1.83138	-1.91434	-1.37733	-1.66861	-0.992188	-1.20549	ACH1	Cre01.g042750.t1.2	ACH1|Aconitate hydratase___(1 of 1) 4.2.1.3 - Aconitate hydratase / Citrate(isocitrate) hydro-lyase	Cluster -823	PF00330;PF00694	PTHR11670;PTHR11670:SF30		4.2.1.3	K01681	GO:0003994;GO:0006099;GO:0008152;GO:0051539		4 iron, 4 sulfur cluster binding;aconitate hydratase activity;metabolic process;tricarboxylic acid cycle	8.1.3	TCA / organic transformation.TCA.aconitase	aconitase 2 (AT4G26970 similarity)	tricarboxylic acid cycle [GO:0006099]	cytosol [GO:0005829];mitochondrion [GO:0005739]	4 iron, 4 sulfur cluster binding [GO:0051539];aconitate hydratase activity [GO:0003994];cytosol [GO:0005829];metal ion binding [GO:0046872];mitochondrion [GO:0005739];tricarboxylic acid cycle [GO:0006099]
1.09513	1.22334	1.11325	0.976694	0.927299	0.22839	0.697151	0.68891	1.04754	1.07691	1.09513	1.28215	-1.14087	0.256838	0.0370751	0.146395	-0.182594	-0.531104	0.354455	0.471334	-0.139576	-0.395209	-0.0344886	0.308339	-2.12427	-1.60341	-1.40714	-1.82152	-0.629158	-1.52017	-0.198877	-1.29796	SDH3	Cre01.g020350.t1.2	SDH3|Succinate dehydrogenase subunit b560___(1 of 1) K00236 - succinate dehydrogenase (ubiquinone) cytochrome b560 subunit (SDHC, SDH3)	Cluster -823	PF01127	PTHR10978		1.3.5.1	K00236	GO:0016627		oxidoreductase activity, acting on the CH-CH group of donors	35.2	not assigned.unknown	Succinate dehydrogenase subunit b560	mitochondrial electron transport, succinate to ubiquinone [GO:0006121]	integral component of membrane [GO:0016021];mitochondrial respiratory chain complex II, succinate dehydrogenase complex (ubiquinone) [GO:0005749];mitochondrion [GO:0005739]	integral component of membrane [GO:0016021];metal ion binding [GO:0046872];mitochondrial electron transport, succinate to ubiquinone [GO:0006121];mitochondrial respiratory chain complex II, succinate dehydrogenase complex (ubiquinone) [GO:0005749];mitochondrion [GO:0005739];oxidoreductase activity, acting on the CH-CH group of donors [GO:0016627]
-0.414961	0.537594	1.2873	1.18227	0.826547	0.779801	-0.199655	0.684653	1.38968	1.24561	1.77508	1.03047	-0.229721	-1.21589	-0.883348	-2.49639	0.562475	-0.140191	-0.991183	-1.25459	0.611792	0.253255	0.172108	0.66051	0.253255	-0.0238189	-0.609091	-1.10197	-0.446674	-0.675933	-1.13959	-1.42939	FAP191	Cre10.g456000.t1.2	FAP191|Flagellar Associated Protein191___(1 of 4) K03809 - NAD(P)H dehydrogenase (quinone) (wrbA)	Cluster -823	PF03358	PTHR30546	KOG3135	1.6.5.2	K03809	GO:0010181;GO:0016491;GO:0042309;GO:0045892;GO:0050825;GO:0050826		FMN binding;homoiothermy;ice binding;negative regulation of transcription, DNA-templated;oxidoreductase activity;response to freezing	11.8	lipid metabolism.exotics (steroids, squalene etc)	flavodoxin-like quinone reductase 1 (AT5G54500 similarity)	oxidation-reduction process [GO:0055114]	motile cilium [GO:0031514]	FMN binding [GO:0010181];motile cilium [GO:0031514];NAD(P)H dehydrogenase (quinone) activity [GO:0003955];oxidation-reduction process [GO:0055114]
0.189584	0.451866	0.674605	0.7081	0.581347	0.848195	0.95981	0.681402	1.32656	1.28882	0.94467	0.859428	0.660857	-1.49245	-0.0684799	-2.15308	-0.0125926	-1.61593	-1.52937	-1.53714	0.870525	0.370119	0.653905	0.625564	0.230689	0.189319	-1.00933	-1.80793	-0.198431	-0.579511	-0.00409452	-1.10703	PKHD1	Cre07.g340450.t1.1	PKHD1|Similar to Fibrocystin___(1 of 1) PTHR11915//PTHR11915:SF310 - SPECTRIN/FILAMIN RELATED CYTOSKELETAL PROTEIN // PICKLED EGGS, ISOFORM A	Cluster -823	PF01833;PF07691;PF10162	PTHR11915;PTHR11915:SF310				GO:0005515		protein binding	35.2	not assigned.unknown	Radial spoke protein 17		integral component of membrane [GO:0016021]	integral component of membrane [GO:0016021]
-0.641664	0.168715	0.683492	0.489883	0.698231	-0.457483	-0.0196858	0.474823	1.54371	1.36666	2.08179	2.01774	0.0435165	0.199771	0.307665	-0.309349	0.44464	0.0592561	-0.0196858	-0.342072	0.80075	-0.211832	-0.309349	-0.760718	-2.31648	-1.7318	-1.47055	-1.39719	-0.743619	-0.57428	0.66874	-0.743619	TSQ1	Cre14.g614900.t2.1	TSQ1|Glutaminyl-tRNA synthetase___(1 of 1) 6.1.1.18 - Glutamine--tRNA ligase / Glutaminyl-tRNA synthetase	Cluster -823	PF00749;PF03950;PF04557;PF04558	PTHR11451;PTHR11451:SF24		6.1.1.18	K01886	GO:0000166;GO:0004812;GO:0004819;GO:0005524;GO:0005737;GO:0006412;GO:0006418;GO:0006425;GO:0016876;GO:0043039		aminoacyl-tRNA ligase activity;ATP binding;cytoplasm;glutamine-tRNA ligase activity;glutaminyl-tRNA aminoacylation;ligase activity, forming aminoacyl-tRNA and related compounds;nucleotide binding;translation;tRNA aminoacylation;tRNA aminoacylation for protein translation	29.1.18	protein.aa activation.glutamine-tRNA ligase	glutamine-tRNA ligase%2C putative / glutaminyl-tRNA synthetase%2C putative / GlnRS (AT1G25350 similarity)	glutaminyl-tRNA aminoacylation [GO:0006425]	cytosol [GO:0005829]	ATP binding [GO:0005524];cytosol [GO:0005829];glutamine-tRNA ligase activity [GO:0004819];glutaminyl-tRNA aminoacylation [GO:0006425]
-0.27434	0.499294	0.955586	0.168506	0.029394	0.0528697	0.122594	-0.599037	1.87445	0.965243	2.08434	2.40042	-0.0298023	-0.427402	-0.805185	0.029394	0.531132	0.0994665	-0.199633	-0.58561	1.29123	0.520542	0.0994665	-0.414454	-0.805185	-0.90457	-1.24672	-1.99799	-1.50032	-0.363023	-0.261809	-1.30885		Cre03.g144967.t1.1	(1 of 1) K17681 - ATPase family AAA domain-containing protein 3A/B (ATAD3A_B)	Cluster -823	PF00004;PF12037	PTHR23075;PTHR23075:SF0	KOG0742		K17681	GO:0005524		ATP binding	29.5.9	protein.degradation.AAA type	P-loop containing nucleoside triphosphate hydrolases superfamily protein (AT3G03060 similarity)	mitochondrion organization [GO:0007005]	mitochondrion [GO:0005739]	ATP binding [GO:0005524];mitochondrion [GO:0005739];mitochondrion organization [GO:0007005];zinc ion binding [GO:0008270]
0.664764	0.717847	0.875068	0.338751	0.503384	0.198972	-0.917447	-0.176105	1.54729	1.73627	2.14608	1.30474	0.338751	-0.63148	0.664764	-0.4158	-0.757339	-1.73304	-0.569272	-0.917447	-0.446268	-0.00084877	0.849082	0.366418	-2.21145	-0.917447	-0.600311	-0.0588439	-1.55626	-0.538341	0.611327	-0.4158		Cre09.g416350.t1.2	Nucleosome assembly protein___(1 of 2) K11279 - nucleosome assembly protein 1-like 1 (NAP1L1, NRP)	Cluster -823	PF00956	PTHR11875	KOG1507		K11279	GO:0005634;GO:0006334		nucleosome assembly;nucleus	28.1	DNA.synthesis/chromatin structure	nucleosome assembly protein1%3B1 (AT4G26110 similarity)	nucleosome assembly [GO:0006334]	nucleus [GO:0005634]	chromatin binding [GO:0003682];histone binding [GO:0042393];nucleosome assembly [GO:0006334];nucleus [GO:0005634]
0.886067	0.525928	0.329256	1.24763	0.755762	0.00929109	0.502003	-0.432534	2.71147	0.379582	1.92837	1.60624	0.0649148	-0.193446	0.173308	0.252244	-0.284465	-0.953655	-0.315393	-0.0473218	-0.253835	-0.481284	0.0649148	-0.400445	-2.75165	-0.524149	-0.915866	-0.980375	-0.845288	-0.744062	-0.615072	-0.698141		Cre16.g695100.t1.1	(1 of 1) PTHR10909//PTHR10909:SF331 - ELECTRON TRANSPORT OXIDOREDUCTASE // ACYL-COENZYME A OXIDASE 4, PEROXISOMAL	Cluster -823	PF00441;PF02770;PF02771	PTHR10909;PTHR10909:SF331	KOG0138	1.3.3.6	K00232	GO:0003995;GO:0008152;GO:0016627;GO:0050660;GO:0055114		acyl-CoA dehydrogenase activity;flavin adenine dinucleotide binding;metabolic process;oxidation-reduction process;oxidoreductase activity, acting on the CH-CH group of donors	11.9.4.2	lipid metabolism.lipid degradation.beta-oxidation.acyl CoA DH	acyl-CoA oxidase 4 (AT3G51840 similarity)		peroxisome [GO:0005777]	acyl-CoA dehydrogenase activity [GO:0003995];flavin adenine dinucleotide binding [GO:0050660];peroxisome [GO:0005777]
-0.852805	0.258551	0.283607	-0.388406	0.796052	0.23344	1.44184	0.84354	1.21583	1.23866	2.04948	1.50869	0.748333	0.106964	-0.0469069	0.914385	-1.22264	0.00463258	-1.4867	-0.880784	-0.441957	-1.54631	-1.22264	0.030314	-0.0211032	-0.361732	0.748333	-0.659032	0.628056	-0.824894	-1.39792	-1.69688	NUP155	Cre09.g394350.t1.2	NUP155|Nuclear pore protein___(1 of 1) K14312 - nuclear pore complex protein Nup155 (NUP155, NUP170, NUP157)	Cluster -823	PF08801	PTHR10350;PTHR10350:SF6	KOG1900		K14312	GO:0005643;GO:0006913;GO:0016158;GO:0017056		3-phytase activity;nuclear pore;nucleocytoplasmic transport;structural constituent of nuclear pore	29.3.1	protein.targeting.nucleus	Nuclear pore protein	protein import into nucleus [GO:0006606];protein localization to nuclear inner membrane [GO:0036228];RNA export from nucleus [GO:0006405];transcription-dependent tethering of RNA polymerase II gene DNA at nuclear periphery [GO:0000972]	nuclear pore inner ring [GO:0044611]	nuclear pore inner ring [GO:0044611];protein import into nucleus [GO:0006606];protein localization to nuclear inner membrane [GO:0036228];RNA export from nucleus [GO:0006405];structural constituent of nuclear pore [GO:0017056];transcription-dependent tethering of RNA polymerase II gene DNA at nuclear periphery [GO:0000972]
-0.288608	1.14451	0.624033	0.126989	1.28203	0.177784	-0.888786	0.024648	1.68392	1.46258	1.98605	1.64004	0.768601	0.575384	-0.557095	0.477416	-0.611648	-0.183137	-1.89081	-1.34825	0.575384	-0.777029	-1.0587	-0.183137	0.278623	-0.341753	-0.0269122	-1.00175	-0.0787184	-0.777029	-1.34825	-1.46639		Cre12.g508250.t1.1	(1 of 1) PTHR22975:SF9 - F6D8.33-RELATED	Cluster -823	PF00443	PTHR22975;PTHR22975:SF9		3.4.19.12		GO:0016579;GO:0036459		protein deubiquitination;ubiquitinyl hydrolase activity	29.5.11	protein.degradation.ubiquitin	Ubiquitin carboxyl-terminal hydrolase-related protein	protein deubiquitination [GO:0016579]		protein deubiquitination [GO:0016579];thiol-dependent ubiquitinyl hydrolase activity [GO:0036459]
-0.0648736	0.610174	0.808855	0.364336	-0.0207831	0.886826	0.238219	0.447215	1.93228	1.6586	2.41913	0.690302	0.886826	0.238219	0.650344	0.610174	0.488295	0.109878	-0.858426	-0.957767	-0.521089	-0.711928	-0.957767	-0.381186	-0.33514	-1.00794	-1.80561	-1.05848	-0.809264	-0.809264	-1.2642	-1.47594	PHB2	Cre12.g519350.t1.2	PHB2|Prohibitin___(1 of 1) K17080 - prohibitin 1 (PHB1)	Cluster -823	PF01145	PTHR23222	KOG3083		K17080	GO:0016020		membrane	31.2	cell.division	prohibitin 3 (AT5G40770 similarity)		mitochondrial inner membrane [GO:0005743]	mitochondrial inner membrane [GO:0005743]
0.22852	0.752153	0.897061	0.491785	0.211422	0.443851	0.378935	0.707536	1.58165	2.37277	2.2864	1.15748	-0.148599	-0.833263	0.159631	0.825324	-0.925704	-0.676916	-1.11792	-0.590495	-0.205797	-0.925704	-0.0737009	0.0716409	-0.902374	-1.2434	-1.09333	0.124687	-0.611908	-0.655116	-0.833263	-1.85335		Cre13.g577450.t1.1	Glycerol-3-phosphate acyltransferase___(1 of 1) 1.1.5.3 - Glycerol-3-phosphate dehydrogenase / sn-glycerol-3-phosphate dehydrogenase	Cluster -823	PF01266;PF16901	PTHR11985;PTHR11985:SF15	KOG0042	1.1.5.3	K00111	GO:0004368;GO:0006072;GO:0009331;GO:0016491;GO:0055114		glycerol-3-phosphate dehydrogenase activity;glycerol-3-phosphate dehydrogenase complex;glycerol-3-phosphate metabolic process;oxidation-reduction process;oxidoreductase activity	11.5.3	lipid metabolism.glycerol metabolism.FAD-dependent glycerol-3-phosphate dehydrogenase	FAD-dependent oxidoreductase family protein (AT3G10370 similarity)	glycerol-3-phosphate metabolic process [GO:0006072]	glycerol-3-phosphate dehydrogenase complex [GO:0009331];mitochondrion [GO:0005739]	glycerol-3-phosphate dehydrogenase (quinone) activity [GO:0004368];glycerol-3-phosphate dehydrogenase complex [GO:0009331];glycerol-3-phosphate metabolic process [GO:0006072];mitochondrion [GO:0005739]
0.031357	0.818318	0.883958	0.514032	0.031357	0.157434	0.0984219	0.201325	1.79885	1.91049	2.1811	1.74226	0.172097	-0.419182	0.309717	0.623947	-0.0668114	-0.957577	-0.541229	-0.878978	0.295373	-0.33118	-0.00621796	0.479283	-0.632296	-0.657362	-1.20867	-0.690948	-1.26384	-1.42284	-1.55692	-1.61527	HSP70C	Cre09.g393200.t1.2	HSP70C|Heat shock protein 70C___(1 of 1) K04043 - molecular chaperone DnaK (dnaK)	Cluster -823	PF00012	PTHR19375;PTHR19375:SF179			K04043	GO:0005524;GO:0006457;GO:0051082		ATP binding;protein folding;unfolded protein binding	20.2.1	stress.abiotic.heat	mitochondrial HSO70 2 (AT5G09590 similarity)	cellular response to unfolded protein [GO:0034620];chaperone cofactor-dependent protein refolding [GO:0051085];protein refolding [GO:0042026];response to unfolded protein [GO:0006986]	cytoplasm [GO:0005737];mitochondrion [GO:0005739]	ATP binding [GO:0005524];ATPase activity [GO:0016887];cellular response to unfolded protein [GO:0034620];chaperone cofactor-dependent protein refolding [GO:0051085];cytoplasm [GO:0005737];heat shock protein binding [GO:0031072];misfolded protein binding [GO:0051787];mitochondrion [GO:0005739];protein folding chaperone [GO:0044183];protein refolding [GO:0042026];response to unfolded protein [GO:00…
0.00533417	-0.397206	-0.656496	-0.299583	0.317557	-0.436577	-0.595938	0.153727	1.3982	1.8603	2.67348	2.42514	0.992562	0.0798615	0.77357	0.407212	-0.41687	-0.338502	-0.535822	-0.41687	-0.840839	0.281429	-0.861573	0.824616	-0.495976	-1.28751	-1.11452	-0.358022	-0.924094	-0.107704	-0.799514	-1.30938		Cre02.g080350.t1.1	(1 of 1) K11836 - ubiquitin carboxyl-terminal hydrolase 5/13 [EC:3.4.19.12] (USP5_13, UBP14)	Cluster -823	PF00443;PF00627;PF02148	PTHR24006;PTHR24006:SF449		3.4.19.12	K11836	GO:0005515;GO:0008242;GO:0008270;GO:0016579;GO:0036459		omega peptidase activity;protein binding;protein deubiquitination;ubiquitinyl hydrolase activity;zinc ion binding	29.5.11.5	protein.degradation.ubiquitin.ubiquitin protease	ubiquitin-specific protease 14 (AT3G20630 similarity)	protein deubiquitination [GO:0016579];ubiquitin-dependent protein catabolic process [GO:0006511]	cytosol [GO:0005829];nucleus [GO:0005634]	cysteine-type endopeptidase activity [GO:0004197];cytosol [GO:0005829];nucleus [GO:0005634];protein deubiquitination [GO:0016579];thiol-dependent ubiquitin-specific protease activity [GO:0004843];ubiquitin-dependent protein catabolic process [GO:0006511];zinc ion binding [GO:0008270]
-1.29493	1.82575	0.247564	0.585336	0.829496	-0.311023	-1.05182	0.310837	0.817407	2.04596	2.04596	2.15455	-0.00898289	0.171182	0.937758	0.196695	-0.566439	0.145606	-0.471695	-0.620924	-0.607279	-0.911111	-0.218276	-0.0219517	-1.54311	-0.897136	-0.59365	-1.35287	-0.661952	0.145606	-0.841378	-0.485183	SRS1	Cre01.g026450.t1.2	SRS1|Serine/arginine-rich pre-mRNA splicing factor___(1 of 2) K12890 - splicing factor, arginine/serine-rich 1/9 (SFRS1_9)	Cluster -823	PF00076	PTHR24012	KOG0105		K12890	GO:0000166;GO:0003676		nucleic acid binding;nucleotide binding	27.1.1	RNA.processing.splicing	Serine/arginine-rich pre-mRNA splicing factor	mRNA cis splicing, via spliceosome [GO:0045292];regulation of alternative mRNA splicing, via spliceosome [GO:0000381]	nuclear speck [GO:0016607];nucleus [GO:0005634]	mRNA cis splicing, via spliceosome [GO:0045292];nuclear speck [GO:0016607];nucleus [GO:0005634];regulation of alternative mRNA splicing, via spliceosome [GO:0000381];RNA binding [GO:0003723]
0.271064	1.14493	0.585748	0.0513569	-0.119065	-0.694399	0.0792779	0.686953	1.59084	2.12353	0.932497	2.02482	0.134729	-1.15816	-0.294657	-0.324447	-1.05562	-0.888629	-1.40476	-0.855805	0.404265	-0.599674	-0.568437	0.216914	0.324707	0.534471	0.162252	0.189645	-2.51173	0.786427	-1.26256	-0.506474	MCP10	Cre03.g202400.t1.2	MCP10|Mitochondrial substrate carrier protein___(1 of 1) PTHR24089//PTHR24089:SF325 - FAMILY NOT NAMED // MITOCHONDRIAL ADENINE NUCLEOTIDE TRANSPORTER ADNT1	Cluster -823	PF00153	PTHR24089;PTHR24089:SF325	KOG0752		K14684	GO:0005743;GO:0055085		mitochondrial inner membrane;transmembrane transport	34.9	transport.metabolite transporters at the mitochondrial membrane	adenine nucleotide transporter 1 (AT4G01100 similarity)		integral component of membrane [GO:0016021];mitochondrial inner membrane [GO:0005743]	ATP transmembrane transporter activity [GO:0005347];integral component of membrane [GO:0016021];mitochondrial inner membrane [GO:0005743]
0.678486	0.965635	0.648986	-0.0735272	-0.524677	-0.208708	-0.382155	0.648986	1.50121	1.4239	1.15865	2.46749	-1.0131	-1.50282	-1.50282	-1.29382	-0.7451	-1.80841	-0.140731	0.993595	0.0586356	-0.242994	-0.707788	-1.0524	0.993595	-0.488718	0.187913	0.880941	0.123626	0.123626	-0.347063	-0.820443	RHM1	Cre09.g387171.t1.1	RHM1|nucleotide-rhamnose synthase/epimerase-reductase, dTDP-4-dehydrorhamnose reductase / dTDP-6-deoxy-L-mannose dehydrogenase___(1 of 1) 1.1.1.133 - dTDP-4-dehydrorhamnose reductase / dTDP-6-deoxy-L-mannose dehydrogenase	Cluster -823	PF04321	PTHR10366;PTHR10366:SF405		1.1.1.133	K12451				10.1.11	cell wall.precursor synthesis.UER	nucleotide-rhamnose synthase/epimerase-reductase (AT1G63000 similarity)	dTDP-rhamnose biosynthetic process [GO:0019305];UDP-rhamnose biosynthetic process [GO:0010253]		dTDP-4-dehydrorhamnose 3,5-epimerase activity [GO:0008830];dTDP-4-dehydrorhamnose reductase activity [GO:0008831];dTDP-rhamnose biosynthetic process [GO:0019305];oxidoreductase activity [GO:0016491];oxidoreductase activity, acting on the CH-OH group of donors, NAD or NADP as acceptor [GO:0016616];UDP-rhamnose biosynthetic process [GO:0010253]
1.19719	-0.304252	0.480127	0.325343	0.181392	-0.429314	-0.0585687	0.857223	2.16559	1.22104	2.33814	2.00115	0.390114	-0.626918	-0.18068	-0.901285	0.10202	-1.771	-0.429314	0.480127	-0.770405	-0.555905	-0.959977	-0.959977	-0.684067	-1.1082	0.403022	0.233965	-1.24346	0.155003	-0.499452	-1.04866	POA3	Cre10.g418100.t1.1	POA3|20S proteasome alpha subunit C___(1 of 1) K02728 - 20S proteasome subunit alpha 3 (PSMA4)	Cluster -823	PF00227;PF10584	PTHR11599;PTHR11599:SF13	KOG0178	3.4.25.1	K02728	GO:0004175;GO:0004298;GO:0005839;GO:0006511;GO:0019773;GO:0051603		endopeptidase activity;proteasome core complex;proteasome core complex, alpha-subunit complex;proteolysis involved in cellular protein catabolic process;threonine-type endopeptidase activity;ubiquitin-dependent protein catabolic process	29.5.11.20	protein.degradation.ubiquitin.proteasom	20S proteasome alpha subunit C1 (AT3G22110 similarity)	proteasomal protein catabolic process [GO:0010498];proteasomal ubiquitin-independent protein catabolic process [GO:0010499];proteasome-mediated ubiquitin-dependent protein catabolic process [GO:0043161]	cytoplasm [GO:0005737];nucleus [GO:0005634];proteasome core complex [GO:0005839];proteasome core complex, alpha-subunit complex [GO:0019773]	cytoplasm [GO:0005737];endopeptidase activity [GO:0004175];nucleus [GO:0005634];proteasomal protein catabolic process [GO:0010498];proteasomal ubiquitin-independent protein catabolic process [GO:0010499];proteasome core complex [GO:0005839];proteasome core complex, alpha-subunit complex [GO:0019773];proteasome-mediated ubiquitin-dependent protein catabolic process [GO:0043161];threonine-type endo…
0.555238	0.303664	0.460441	0.158685	0.849857	0.551773	0.220499	0.314843	2.23011	2.03628	2.45262	2.01404	-0.704687	-0.580646	-0.962101	-0.81258	-0.475194	-0.484644	-0.859912	-0.600185	-0.771061	-0.796951	-1.03388	-0.902557	-0.929492	-0.995036	-0.619838	-0.719885	0.019318	0.189737	0.174249	-0.282707		Cre11.g467547.t1.1	(1 of 1) PTHR11451:SF37 - PROTEIN EARS-1	Cluster -823	PF00749;PF03950;PF14497	PTHR11451;PTHR11451:SF37		6.1.1.17	K01885	GO:0000166;GO:0004812;GO:0004818;GO:0005524;GO:0005737;GO:0006412;GO:0006418;GO:0006424;GO:0016876;GO:0043039		aminoacyl-tRNA ligase activity;ATP binding;cytoplasm;glutamate-tRNA ligase activity;glutamyl-tRNA aminoacylation;ligase activity, forming aminoacyl-tRNA and related compounds;nucleotide binding;translation;tRNA aminoacylation;tRNA aminoacylation for protein translation	29.1.17	protein.aa activation.glutamate-tRNA ligase	Glutamyl/glutaminyl-tRNA synthetase%2C class Ic (AT5G26710 similarity)	glutaminyl-tRNA aminoacylation [GO:0006425];glutamyl-tRNA aminoacylation [GO:0006424]	cytosol [GO:0005829]	ATP binding [GO:0005524];cytosol [GO:0005829];glutamate-tRNA ligase activity [GO:0004818];glutamine-tRNA ligase activity [GO:0004819];glutaminyl-tRNA aminoacylation [GO:0006425];glutamyl-tRNA aminoacylation [GO:0006424]
0.11123	0.416696	0.416696	0.648211	1.09627	1.03344	1.25173	0.906607	1.37442	1.61555	2.63617	0.745862	-1.09273	-1.1704	-0.418761	-0.863177	-0.0274736	-0.168055	0.0421181	0.450087	-1.24864	-0.901078	-0.675676	0.0421181	-1.1315	-0.977317	-0.455085	0.383196	-1.1704	-0.712905	-1.40694	-0.75027	ASA3	Cre07.g338050.t1.2	ASA3|Mitochondrial F1F0 ATP synthase associated protein 3	Cluster -823									35.2	not assigned.unknown	Mitochondrial F1F0 ATP synthase associated 36.3 kDa protein
-0.653664	0.528201	0.999998	0.198114	0.212993	-0.323127	1.11048	-0.838079	2.00734	2.32256	1.66795	1.68927	-0.511468	-0.339919	-0.763389	-1.70943	-1.03052	-1.07004	0.168211	-0.0944516	0.0465451	-1.21117	-0.763389	0.168211	0.0155948	-1.82559	-0.511468	-0.0155662	0.257318	0.168211	-0.273121	0.373402	TEF29	Cre01.g007850.t1.2	TEF29|Predicted protein	Cluster -823		PTHR36401							35.2	not assigned.unknown	Predicted protein		integral component of membrane [GO:0016021]	integral component of membrane [GO:0016021]
-0.590265	-0.450526	-1.04037	-0.519804	0.811829	0.0653802	-0.152427	0.760942	-1.89375	-0.519804	-2.06043	-0.923152	0.786462	0.936369	1.39998	0.887003	0.0955754	0.811829	0.91176	1.31134	0.0653802	0.523839	1.50818	1.6136	-0.698266	-0.282264	0.0955754	0.760942	-1.24768	-1.1204	-1.46445	-0.382392	KAP1	Cre10.g449250.t1.2	KAP1|Kinesin II Associated Protein 1___(1 of 1) PTHR15605 - KINESIN-ASSOCIATED PROTEINS	Cluster -823	PF05804	PTHR15605	KOG1222			GO:0005488;GO:0005515;GO:0005871;GO:0019894		binding;kinesin binding;kinesin complex;protein binding	35.2	not assigned.unknown	Kinesin-II-associated protein	cilium organization [GO:0044782];microtubule-based movement [GO:0007018];motile cilium assembly [GO:0044458]	axoneme [GO:0005930];ciliary transition zone [GO:0035869];kinesin II complex [GO:0016939];motile cilium [GO:0031514]	axoneme [GO:0005930];ciliary transition zone [GO:0035869];cilium organization [GO:0044782];kinesin binding [GO:0019894];kinesin II complex [GO:0016939];microtubule-based movement [GO:0007018];motile cilium [GO:0031514];motile cilium assembly [GO:0044458]
-0.113083	-0.636148	-0.504068	-0.28125	1.17299	0.713868	0.611414	-0.28125	-0.94715	-0.94715	-2.27255	-0.703555	0.984946	1.02076	1.62404	1.32059	0.900323	0.789309	0.838961	0.76429	-1.67751	0.888112	1.40925	1.03264	-0.455456	-0.876298	-0.669733	-0.569659	-0.84125	-0.652909	-1.2986	-0.343877	FLA10	Cre17.g730950.t1.2	FLA10|Kinesin-II Motor Protein___(1 of 2) K10394 - kinesin family member 3/17 (KIF3_17)	Cluster -823	PF00225	PTHR24115;PTHR24115:SF518		3.6.4.4	K10394	GO:0003777;GO:0005524;GO:0005871;GO:0007018;GO:0008017		ATP binding;kinesin complex;microtubule binding;microtubule motor activity;microtubule-based movement	31.1	cell.organisation	Kinesin motor protein, kinesin-2 (KRP85/95) family	microtubule-based movement [GO:0007018]	kinesin complex [GO:0005871];microtubule [GO:0005874]	ATP binding [GO:0005524];ATPase activity [GO:0016887];kinesin complex [GO:0005871];microtubule [GO:0005874];microtubule binding [GO:0008017];microtubule motor activity [GO:0003777];microtubule-based movement [GO:0007018]
0.0355368	-0.357278	-0.15033	-0.17945	1.24068	-0.0352576	0.637148	0.119391	-1.55409	-0.908835	-0.063817	-0.975286	1.19461	1.10137	1.33176	1.44367	-0.540626	0.188368	0.898191	1.67198	-0.267694	0.861601	0.662519	1.76718	-1.28394	-1.85658	-0.745914	-0.941963	-1.40847	-0.941963	-0.448243	-0.494251	PAT1	Cre17.g699000.t1.2	PAT1|Phosphate acetyltransferase___(1 of 2) 2.3.1.8 - Phosphate acetyltransferase / Phosphotransacetylase	Cluster -823	PF01515;PF07085;PF13500	PTHR23406;PTHR23406:SF3		2.3.1.8		GO:0008152;GO:0016407;GO:0016746		acetyltransferase activity;metabolic process;transferase activity, transferring acyl groups	35.2	not assigned.unknown	Phosphate acetyltransferase			acetyltransferase activity [GO:0016407]
0.822989	0.720334	0.206688	0.0309663	1.0989	0.506784	0.354367	0.682346	-1.61101	-1.05894	-1.20908	-0.457982	0.729777	1.5074	1.16712	1.08166	0.238793	0.785966	1.0295	1.35703	0.0756252	0.130755	0.375027	0.859678	-0.407569	-0.679618	-1.31761	-1.05894	-1.74864	-1.38098	-1.27073	-1.5606		Cre09.g416850.t1.2	(1 of 546) 2.7.11.1 - Non-specific serine/threonine protein kinase / Threonine-specific protein kinase	Cluster -823				2.7.11.1		GO:0042309;GO:0050825;GO:0050826		homoiothermy;ice binding;response to freezing	35.2	not assigned.unknown	TCP-1/cpn60 chaperonin family protein (AT5G20890 similarity)
0.427408	-0.802038	-0.362165	0.373701	1.20538	0.264211	0.23639	0.635681	-0.559534	-0.11252	-0.731324	-0.0823263	1.02385	2.1919	1.58748	1.11559	-0.525991	0.558768	0.558768	1.48475	-1.37366	0.400642	0.291847	0.558768	-0.559534	-0.298362	-0.394429	-2.1867	-1.8229	-0.947101	-1.0973	-1.05924	FAP208	Cre11.g482001.t1.1	FAP208|Ankyrin Repeat Flagellar Associated Protein 208___(1 of 1) K13118 - protein DGCR14 (DGCR14)	Cluster -823	PF12796	PTHR24133;PTHR24133:SF21	KOG0508		K13118	GO:0005515		protein binding	35.2	not assigned.unknown	ankyrin repeat family protein
-0.385878	-1.53665	-0.89641	-0.222724	0.323284	0.285505	0.20939	-0.182464	-0.263205	0.247537	0.0549639	-0.468722	1.70389	1.70389	1.73551	1.60826	-0.263205	0.435558	-0.0233902	0.171065	0.655479	0.655479	1.38055	1.24745	-1.21009	-2.1297	-1.68082	-0.984774	-0.510464	-0.552438	-0.679685	-0.427189	PGM1	Cre06.g272050.t1.2	PGM1|Phosphoglycerate mutase, 2,3-bisphosphoglycerate-independent___(1 of 1) K15633 - 2,3-bisphosphoglycerate-independent phosphoglycerate mutase (gpmI)	Cluster -823	PF01676;PF06415	PTHR31637;PTHR31637:SF0		5.4.2.12	K15633	GO:0003824;GO:0004619;GO:0005737;GO:0006007;GO:0008152;GO:0030145;GO:0046872		catalytic activity;cytoplasm;glucose catabolic process;manganese ion binding;metabolic process;metal ion binding;phosphoglycerate mutase activity	4.1.12	glycolysis.cytosolic branch.phosphoglycerate mutase	Phosphoglycerate mutase%2C 2%2C3-bisphosphoglycerate-independent (AT1G09780 similarity)	cellular carbohydrate metabolic process [GO:0044262];glucose catabolic process [GO:0006007];glycolytic process [GO:0006096]	cytoplasm [GO:0005737]	2,3-bisphosphoglycerate-independent phosphoglycerate mutase activity [GO:0046537];cellular carbohydrate metabolic process [GO:0044262];cytoplasm [GO:0005737];glucose catabolic process [GO:0006007];glycolytic process [GO:0006096];manganese ion binding [GO:0030145]
-0.0436847	-0.106045	-0.681143	0.140032	-1.15432	-0.296659	-0.106045	0.259788	0.77394	1.74589	0.318892	0.493135	0.435552	0.828732	1.25177	0.663013	0.0793449	0.0793449	0.77394	1.30283	-0.791166	0.493135	1.55254	1.09622	-1.72646	-2.41289	-1.77439	-1.15432	-0.626799	-0.694803	-1.03827	0.318892	ANT1	Cre09.g386650.t1.2	ANT1|ADP/ATP carrier protein, mitochondrial___(1 of 1) PTHR24089//PTHR24089:SF340 - FAMILY NOT NAMED // ADP,ATP CARRIER PROTEIN 3, MITOCHONDRIAL	Cluster -823	PF00153	PTHR24089;PTHR24089:SF340	KOG0749		K05863	GO:0005215;GO:0005743;GO:0006810;GO:0055085		mitochondrial inner membrane;transmembrane transport;transport;transporter activity	34.8	transport.metabolite transporters at the envelope membrane	ADP/ATP carrier 2 (AT5G13490 similarity)		integral component of membrane [GO:0016021];mitochondrial inner membrane [GO:0005743]	ATP:ADP antiporter activity [GO:0005471];integral component of membrane [GO:0016021];mitochondrial inner membrane [GO:0005743]
1.90513	-0.255909	0.680369	0.947667	0.965113	0.0511945	0.643897	-0.688942	-0.13135	-0.893471	-0.255909	0.625587	1.27141	1.92022	0.625587	0.071163	0.110934	-1.05705	-0.110814	-0.172605	0.306256	1.15398	0.607224	0.877436	-0.779062	-0.234981	-0.297949	-1.96904	-1.32259	-1.54809	-1.49731	-1.54809	DLE2	Cre11.g468450.t1.2	DLE2|20 kD Calcium-Binding Protein Centrin (caltractin)___(1 of 1) K16465 - centrin-1 (CETN1)	Cluster -823	PF13499	PTHR23050	KOG0028		K16465	GO:0005509		calcium ion binding	28.1	DNA.synthesis/chromatin structure	centrin2 (AT3G50360 similarity)	mitotic cell cycle [GO:0000278]	centriole [GO:0005814]	calcium ion binding [GO:0005509];centriole [GO:0005814];mitotic cell cycle [GO:0000278]
-0.254172	-0.926356	0.146838	0.54696	0.690383	-0.281878	-0.479531	-0.281878	-0.144586	-0.254172	0.498377	0.666715	1.42321	0.78413	1.10116	0.853486	0.967332	0.146838	-0.117498	-2.08237	0.0161294	0.690383	1.25361	1.56779	-0.337686	0.989842	-0.254172	-0.171792	-1.8615	-2.39011	-1.57912	-0.926356	HFO20	Cre13.g570000.t1.2	HFO20|Histone H4___(1 of 32) K11254 - histone H4 (H4)	Cluster -823	PF15511	PTHR10484	KOG3467		K11254	GO:0000786;GO:0003677;GO:0005634;GO:0046982		DNA binding;nucleosome;nucleus;protein heterodimerization activity	28.1.3.2.4	DNA.synthesis/chromatin structure.histone.core.H4	Histone superfamily protein (AT5G59970 similarity)	nucleosome assembly [GO:0006334]	host cell nucleus [GO:0042025];nucleosome [GO:0000786];nucleus [GO:0005634]	DNA binding [GO:0003677];host cell nucleus [GO:0042025];nucleosome [GO:0000786];nucleosome assembly [GO:0006334];nucleus [GO:0005634];protein heterodimerization activity [GO:0046982]
-0.483719	-1.02657	0.109819	0.139679	1.0589	-0.0414845	-0.0414845	-0.196183	-0.164966	-1.24171	0.228505	1.31482	0.927268	1.33991	1.33991	1.03277	0.516578	0.169412	0.228505	-1.09754	-0.133887	0.847061	1.16241	1.00655	-0.386529	1.0589	0.0194374	-0.549282	-2.13495	-2.09361	-1.81095	-1.09754	HFO14	Cre06.g264600.t1.2	HFO14|Histone H4___(1 of 32) K11254 - histone H4 (H4)	Cluster -823	PF15511	PTHR10484	KOG3467		K11254	GO:0000786;GO:0003677;GO:0005634;GO:0046982		DNA binding;nucleosome;nucleus;protein heterodimerization activity	28.1.3.2.4	DNA.synthesis/chromatin structure.histone.core.H4	Histone superfamily protein (AT5G59970 similarity)	nucleosome assembly [GO:0006334]	host cell nucleus [GO:0042025];nucleosome [GO:0000786];nucleus [GO:0005634]	DNA binding [GO:0003677];host cell nucleus [GO:0042025];nucleosome [GO:0000786];nucleosome assembly [GO:0006334];nucleus [GO:0005634];protein heterodimerization activity [GO:0046982]
-1.23618	0.140052	0.517945	0.879042	0.416617	0.684075	0.484309	1.34692	-0.634175	0.651116	0.58481	0.140052	1.03802	1.43735	0.943006	2.04363	1.06944	0.175138	-0.219445	-1.27795	0.450533	-1.11216	0.684075	0.0694176	-0.949682	-1.15329	-1.36212	-0.672955	-1.23618	-0.790403	-1.66382	-1.44718		Cre10.g428050.t1.1	//unknown protein//	Cluster -823									35.2	not assigned.unknown	P-loop containing nucleoside triphosphate hydrolases superfamily protein
0.649562	0.594932	0.594932	0.428701	0.201352	0.917041	0.484517	1.17558	0.649562	-0.46072	0.026343	-0.398129	0.864281	1.7629	1.32664	1.32664	0.757668	-2.06082	-1.11615	-1.90775	0.085122	-0.0328959	0.201352	-0.213351	0.258823	0.201352	-2.14631	-0.651578	-0.0925741	-0.980534	-0.980534	-1.46595		Cre11.g478800.t1.2	//unknown protein//	Cluster -823		PTHR31027							35.2	not assigned.unknown	Peptidyl-prolyl cis-trans isomerase, FKBP-type	intracellular mRNA localization [GO:0008298]	endoplasmic reticulum [GO:0005783];nuclear outer membrane-endoplasmic reticulum membrane network [GO:0042175];ribonucleoprotein complex [GO:1990904]	endoplasmic reticulum [GO:0005783];intracellular mRNA localization [GO:0008298];nuclear outer membrane-endoplasmic reticulum membrane network [GO:0042175];ribonucleoprotein complex [GO:1990904]
0.255615	1.05302	0.551682	-0.824344	-1.19664	-0.158721	-0.995316	0.209207	0.347745	1.13746	0.870934	0.506756	-0.94236	-1.47219	-0.379382	-0.64375	0.255615	-0.416687	0.12741	-0.580099	1.53829	0.607519	0.472912	-0.305229	1.32465	1.25232	1.36574	1.75687	-1.47219	-1.5424	-1.65587	-1.04856	PSBP6	Cre07.g328200.t1.2	PSBP6|PsbP-like protein of thylakoid lumen___(1 of 1) PTHR31407//PTHR31407:SF7 - FAMILY NOT NAMED // PSBP DOMAIN-CONTAINING PROTEIN 5, CHLOROPLASTIC	Cluster -823	PF01789	PTHR31407;PTHR31407:SF7				GO:0005509;GO:0009523;GO:0009654;GO:0015979;GO:0019898		calcium ion binding;extrinsic component of membrane;photosynthesis;photosystem II;photosystem II oxygen evolving complex	1.1.1.2	PS.lightreaction.photosystem II.PSII polypeptide subunits	Lumen targeted protein	photosynthesis [GO:0015979]	extrinsic component of membrane [GO:0019898];photosystem II oxygen evolving complex [GO:0009654]	calcium ion binding [GO:0005509];extrinsic component of membrane [GO:0019898];photosynthesis [GO:0015979];photosystem II oxygen evolving complex [GO:0009654]
0.486829	0.566917	0.773339	0.682678	-1.18434	-1.72954	0.578589	0.54419	1.00673	0.811209	0.712849	0.881623	-1.4342	-1.02453	-1.58555	0.279692	0.511919	-1.22493	0.353005	-1.04159	1.1907	0.568225	0.634764	0.653068	0.943582	0.93952	0.727848	0.734713	-1.55031	-1.34978	-1.41277	-1.04446	NSG1	Cre17.g708750.t1.2	NSG1|Nitrogen-starvation/gametogenesis expressed protein [PMID: 18322145]	Cluster -823									35.2	not assigned.unknown	Histone superfamily protein (AT5G65360 similarity)
0.506997	0.142635	0.724137	0.592105	0.682008	0.622516	0.557635	0.102788	0.436609	0.691086	0.747442	1.01704	-1.24525	-1.45243	-1.44801	-1.50057	-0.140558	-0.0320613	-0.141145	0.107891	0.672815	0.639677	0.695581	0.941645	0.807399	1.01847	0.848386	0.642095	-1.46405	-1.82616	-1.84886	-2.09787		Cre12.g512300.t1.2	(1 of 1) 1.13.11.12//1.13.11.58 - Linoleate 13S-lipoxygenase / Lipoxidase // Linoleate 9S-lipoxygenase / Linoleate 9-lipoxygenase	Cluster -823	PF00305	PTHR11771		1.13.11.12;1.13.11.58	K15718	GO:0016491;GO:0016702;GO:0046872;GO:0055114		metal ion binding;oxidation-reduction process;oxidoreductase activity;oxidoreductase activity, acting on single donors with incorporation of molecular oxygen, incorporation of two atoms of oxygen	17.7.1.2	hormone metabolism.jasmonate.synthesis-degradation.lipoxygenase	lipoxygenase 1	lipid oxidation [GO:0034440];oxylipin biosynthetic process [GO:0031408]		lipid oxidation [GO:0034440];metal ion binding [GO:0046872];oxidoreductase activity, acting on single donors with incorporation of molecular oxygen, incorporation of two atoms of oxygen [GO:0016702];oxylipin biosynthetic process [GO:0031408]
0.135517	1.03118	0.993945	0.739333	-0.773009	0.348644	-0.146431	-0.316283	1.20176	0.71323	1.01879	1.01879	-1.19597	-1.08724	-1.63312	-0.540061	-0.3635	-0.347718	-1.51581	-0.223007	1.68481	-0.146431	-0.176934	0.362567	1.92237	1.23766	0.417946	0.687016	-1.19597	-1.26963	-1.47723	-1.10522	ALAD	Cre02.g091050.t1.2	ALAD|Delta-aminolevulinic acid dehydratase___(1 of 1) 4.2.1.24 - Porphobilinogen synthase / Delta-aminolevulinic acid dehydratase	Cluster -823	PF00490	PTHR11458	KOG2794	4.2.1.24	K01698	GO:0003824;GO:0004655;GO:0033014;GO:0046872		catalytic activity;metal ion binding;porphobilinogen synthase activity;tetrapyrrole biosynthetic process	19.4	tetrapyrrole synthesis.ALA dehydratase	Aldolase superfamily protein (AT1G69740 similarity)	chlorophyll biosynthetic process [GO:0015995];heme biosynthetic process [GO:0006783];protoporphyrinogen IX biosynthetic process [GO:0006782]	cytosol [GO:0005829]	chlorophyll biosynthetic process [GO:0015995];cytosol [GO:0005829];heme biosynthetic process [GO:0006783];porphobilinogen synthase activity [GO:0004655];protoporphyrinogen IX biosynthetic process [GO:0006782];zinc ion binding [GO:0008270]
0.390113	0.40298	0.700557	0.442769	-1.19811	0.65283	1.2025	0.361143	0.498958	0.296629	0.708226	0.847767	-1.77612	-0.426901	-1.41252	-1.77452	0.440792	1.11826	0.694341	0.991934	0.149305	0.807518	0.747294	0.794604	-1.1758	0.535657	0.643171	0.408129	-1.9324	-1.56616	-1.3019	-1.27105		Cre16.g678437.t1.1	(1 of 2) K15747 - beta-ring hydroxylase (LUT5, CYP97A3)	Cluster -823	PF00067	PTHR24291;PTHR24291:SF54	KOG0157		K15747	GO:0004497;GO:0005506;GO:0016705;GO:0020037;GO:0055114		heme binding;iron ion binding;monooxygenase activity;oxidation-reduction process;oxidoreductase activity, acting on paired donors, with incorporation or reduction of molecular oxygen	26.1	misc.cytochrome P450	cytochrome P450%2C family 97%2C subfamily A%2C polypeptide 3 (AT1G31800 similarity)	xanthophyll biosynthetic process [GO:0016123]	chloroplast [GO:0009507]	carotene beta-ring hydroxylase activity [GO:0010291];chloroplast [GO:0009507];heme binding [GO:0020037];iron ion binding [GO:0005506];oxidoreductase activity, acting on paired donors, with incorporation or reduction of molecular oxygen [GO:0016705];xanthophyll biosynthetic process [GO:0016123]
-0.179389	0.39072	0.49509	0.824329	-0.615384	-0.584292	0.0980961	-1.00402	0.39072	0.69591	1.67371	0.979195	0.319573	0.283511	-1.25349	-0.205501	0.319573	0.728411	-0.504202	0.529278	0.630097	1.03948	0.663142	1.82368	-1.12945	-0.0174763	0.596776	-0.384187	-1.51847	-2.21824	-0.330627	-2.53656		Cre12.g547300.t1.1	(1 of 13) 3.6.3.25 - Sulfate-transporting ATPase	Cluster -823	PF00005;PF01061	PTHR19241	KOG0061	3.6.3.25		GO:0005524;GO:0016020;GO:0016887		ATP binding;ATPase activity;membrane	34.16	transport.ABC transporters and multidrug resistance systems	ABC-2 type transporter family protein (AT2G01320 similarity)		integral component of membrane [GO:0016021]	ATP binding [GO:0005524];ATPase activity [GO:0016887];integral component of membrane [GO:0016021]
0.205972	1.22568	0.54018	1.12151	-1.5618	-1.6933	-1.61388	-0.724813	-0.195413	-0.745841	-0.683095	0.271832	-0.232301	0.384525	0.172629	0.447519	-0.158856	-0.600942	0.946205	1.3272	-0.288289	0.271832	0.777234	0.463111	-0.195413	1.18694	1.9628	1.45056	-1.88502	-1.53601	0.105099	-0.745841	LHCB5	Cre16.g673650.t1.1	LHCB5|Light-harvesting minor chlorophyll a/b binding protein of photosystem II___(1 of 1) K08916 - light-harvesting complex II chlorophyll a/b binding protein 5 (LHCB5)	Cluster -823	PF00504	PTHR21649;PTHR21649:SF8		1.10.3.9	K08916	GO:0009765;GO:0016020		membrane;photosynthesis, light harvesting	1.1.1.1	PS.lightreaction.photosystem II.LHC-II	light harvesting complex of photosystem II 5 (AT4G10340 similarity)	nonphotochemical quenching [GO:0010196];photosynthesis, light harvesting in photosystem I [GO:0009768];photosystem II assembly [GO:0010207];protein-chromophore linkage [GO:0018298];response to light stimulus [GO:0009416]	chloroplast thylakoid membrane [GO:0009535];photosystem I [GO:0009522];photosystem II antenna complex [GO:0009783];plastoglobule [GO:0010287];PSII associated light-harvesting complex II [GO:0009517]	chlorophyll binding [GO:0016168];chloroplast thylakoid membrane [GO:0009535];nonphotochemical quenching [GO:0010196];photosynthesis, light harvesting in photosystem I [GO:0009768];photosystem I [GO:0009522];photosystem II antenna complex [GO:0009783];photosystem II assembly [GO:0010207];plastoglobule [GO:0010287];protein domain specific binding [GO:0019904];protein-chromophore linkage [GO:0018298…
0.198446	0.965702	0.131575	0.247685	-1.06611	-0.968884	-0.715993	-0.502433	-0.502433	-0.715993	-0.544008	0.247685	-0.114281	-0.105163	-0.28308	-0.331613	0.190167	0.0718812	1.3154	1.04261	1.00439	1.11769	1.28037	1.44625	-0.169552	0.737042	1.6927	1.04893	-2.23204	-2.14403	-1.35001	-0.992911	LHCB4	Cre17.g720250.t1.2	LHCB4|Light-harvesting minor chlorophyll a/b binding protein of photosystem II___(1 of 1) K08915 - light-harvesting complex II chlorophyll a/b binding protein 4 (LHCB4)	Cluster -823	PF00504	PTHR21649;PTHR21649:SF6		1.10.3.9	K08915	GO:0009765;GO:0016020		membrane;photosynthesis, light harvesting	1.1.1.1	PS.lightreaction.photosystem II.LHC-II	light harvesting complex photosystem II (AT2G40100 similarity)	photosynthesis, light harvesting in photosystem I [GO:0009768];protein-chromophore linkage [GO:0018298];response to light stimulus [GO:0009416]	chloroplast envelope [GO:0009941];chloroplast thylakoid membrane [GO:0009535];photosystem I [GO:0009522];photosystem II [GO:0009523];plastoglobule [GO:0010287]	chlorophyll binding [GO:0016168];chloroplast envelope [GO:0009941];chloroplast thylakoid membrane [GO:0009535];photosynthesis, light harvesting in photosystem I [GO:0009768];photosystem I [GO:0009522];photosystem II [GO:0009523];plastoglobule [GO:0010287];protein-chromophore linkage [GO:0018298];response to light stimulus [GO:0009416]
-0.282368	1.40055	0.191925	0.433494	-0.878899	-0.732624	-1.13829	-0.721772	0.36905	-0.0880875	0.0144713	0.684988	0.156135	0.0976135	0.592591	-0.438072	0.592591	-0.204255	1.10504	1.30928	1.15566	1.11896	1.0532	1.30504	-0.515406	0.568864	0.673652	-0.221373	-2.15856	-2.0162	-1.72216	-1.70505	PSBQ	Cre08.g372450.t1.2	PSBQ|Photosystem II Oxygen Evolution Enhancer protein 3___(1 of 1) K08901 - photosystem II oxygen-evolving enhancer protein 3 (psbQ)	Cluster -823	PF05757	PTHR33399;PTHR33399:SF3		1.10.3.9	K08901	GO:0005509;GO:0009523;GO:0009654;GO:0015979;GO:0019898		calcium ion binding;extrinsic component of membrane;photosynthesis;photosystem II;photosystem II oxygen evolving complex	1.1.1.2	PS.lightreaction.photosystem II.PSII polypeptide subunits	Oxygen evolving enhancer protein 3	photosynthetic electron transport chain [GO:0009767]	chloroplast [GO:0009507];extrinsic component of membrane [GO:0019898];photosystem II oxygen evolving complex [GO:0009654]	calcium ion binding [GO:0005509];chloroplast [GO:0009507];electron transporter, transferring electrons within the cyclic electron transport pathway of photosynthesis activity [GO:0045156];extrinsic component of membrane [GO:0019898];photosynthetic electron transport chain [GO:0009767];photosystem II oxygen evolving complex [GO:0009654]
-0.0406548	1.13473	0.160436	0.135593	-1.4083	-0.762789	-1.43903	0.0605743	0.663631	0.824023	0.209858	0.135593	-0.651253	0.258959	-0.143281	-0.299951	0.640429	0.332004	1.09113	0.70981	0.891714	0.617159	0.640429	0.404325	0.160436	1.19965	1.45375	0.663631	-1.62611	-1.4083	-2.21757	-2.39063	HCF136	Cre06.g273700.t1.2	HCF136|Photosystem II stability/assembly factor HCF136___(1 of 1) PTHR32010:SF6 - PHOTOSYSTEM II STABILITY/ASSEMBLY FACTOR HCF136, CHLOROPLASTIC	Cluster -823	PF14870	PTHR32010;PTHR32010:SF6							1.1.1.3	PS.lightreaction.photosystem II.biogenesis	photosystem II stability/assembly factor%2C chloroplast (HCF136) (AT5G23120 similarity)
0.681559	0.753564	-0.0333033	-0.260821	-0.097575	-0.738817	-1.21324	-0.310535	1.33139	0.475992	1.11674	1.43635	-1.04544	-0.343876	-0.63367	-0.721187	0.233586	-0.081448	0.82485	1.11674	1.1031	0.82485	0.710448	-0.0333033	0.109231	1.08945	0.0778085	0.965332	-2.33435	-1.74168	-1.60088	-1.66088	IPB1	Cre01.g034000.t1.2	IPB1|Importin beta___(1 of 1) K14293 - importin subunit beta-1 (KPNB1)	Cluster -823	PF03810;PF13513	PTHR10527;PTHR10527:SF19			K14293	GO:0005488;GO:0006886;GO:0008536		binding;intracellular protein transport;Ran GTPase binding	29.3.1	protein.targeting.nucleus	ARM repeat superfamily protein (AT5G53480 similarity)	protein import into nucleus [GO:0006606]	cytoplasm [GO:0005737];nucleus [GO:0005634]	cytoplasm [GO:0005737];nuclear import signal receptor activity [GO:0061608];nuclear localization sequence binding [GO:0008139];nucleus [GO:0005634];protein import into nucleus [GO:0006606];Ran GTPase binding [GO:0008536]
0.313159	0.641836	0.661393	-0.0974569	0.906228	-0.220563	0.20382	0.632016	1.0401	1.52221	1.85011	1.0401	-1.14671	0.767065	-0.361141	0.67113	-0.348128	0.709817	0.450405	1.02254	-0.348128	-0.220563	-0.67458	-0.208057	-0.576198	-0.387317	-0.534863	-0.15847	-2.72396	-0.646189	-1.76906	-2.01056	CCD1	Cre03.g149650.t1.1	CCD1|related to carotenoid 9,10-9',10' cleavage dioxygenase___(1 of 1) K11159 - carotenoid cleavage dioxygenase (K11159)	Cluster -823	PF03055	PTHR10543;PTHR10543:SF37	KOG1285		K11159				17.1.1.1.10	hormone metabolism.abscisic acid.synthesis-degradation.synthesis.9-cis-epoxycarotenoid dioxygenase	carotenoid cleavage dioxygenase 1 (AT3G63520 similarity)	carotene catabolic process [GO:0016121]	chloroplast [GO:0009507];chloroplast stroma [GO:0009570];integral component of membrane [GO:0016021]	carotene catabolic process [GO:0016121];carotenoid dioxygenase activity [GO:0010436];chloroplast [GO:0009507];chloroplast stroma [GO:0009570];integral component of membrane [GO:0016021];metal ion binding [GO:0046872]
0.767364	0.301868	0.0154519	1.38731	-0.244654	0.750128	0.920242	0.715502	0.574924	-0.38965	0.169947	-0.224231	-0.285717	-0.00415107	0.953677	0.0544566	-0.38965	-0.824898	0.26448	-0.0238236	-0.0435581	-0.0832281	-0.00415107	0.169947	0.150862	1.15038	1.67427	0.936983	-2.16459	-2.02426	-1.3939	-2.85734	AAT1	Cre10.g451950.t1.2	AAT1|//unknown protein//	Cluster -823	PF00155	PTHR11751;PTHR11751:SF373		2.3.2.2;2.6.1.2;2.6.1.4;2.6.1.44	K14272	GO:0003824;GO:0009058;GO:0030170		biosynthetic process;catalytic activity;pyridoxal phosphate binding	13.1.1.3.1	amino acid metabolism.synthesis.central amino acid metabolism.alanine.alanine aminotransferase	glutamate:glyoxylate aminotransferase (AT1G23310 similarity)	biosynthetic process [GO:0009058];photorespiration [GO:0009853]		alanine-glyoxylate transaminase activity [GO:0008453];biosynthetic process [GO:0009058];glycine:2-oxoglutarate aminotransferase activity [GO:0047958];L-alanine:2-oxoglutarate aminotransferase activity [GO:0004021];photorespiration [GO:0009853];pyridoxal phosphate binding [GO:0030170]
2.09082	0.989005	0.623295	0.623295	0.472319	0.249943	0.681985	0.796623	-0.093124	1.14624	-0.296451	0.796623	-0.875861	0.314864	0.989005	-0.093124	-0.129263	-0.296451	0.652756	0.533457	-0.740393	0.0479737	0.346905	-0.0218986	-0.655575	-0.093124	0.116542	-0.0218986	-2.38549	-2.5999	-1.88394	-1.28516	PETO	Cre12.g558900.t1.2	PETO|Regulator of photosynthetic cyclic electron flow	Cluster -823									35.2	not assigned.unknown	Cytochrome b6f complex subunit V
1.19885	0.310892	0.329711	0.422659	-0.103457	0.844104	-0.124162	0.992589	0.196314	1.13638	0.53174	0.673225	-0.103457	0.157468	0.215608	-0.446627	-0.559409	-0.103457	0.759467	1.39615	0.27302	0.0985715	0.253961	1.00879	-0.207941	0.253961	0.291995	-1.06626	-2.45964	-2.67273	-2.22306	-1.27525	LCI5	Cre10.g436550.t1.2	LCI5|Low-CO2-inducible protein 5	Cluster -823									35.2	not assigned.unknown	Low-CO2-inducible protein
0.615632	0.347518	0.0188442	0.500093	0.36089	0.463483	0.659298	0.648511	0.463483	0.234375	0.547462	0.400251	0.1704	-0.0129207	0.168132	0.400251	0.374133	0.68063	0.438533	0.400251	-0.122748	-0.0858807	0.240142	0.149138	0.570558	0.277602	0.276895	0.306622	-3.60299	-2.88852	-2.06815	-0.931924		Cre11.g467751.t1.1	(1 of 4) K06067 - histone deacetylase 1/2 (HDAC1_2)	Cluster -823	PF00850	PTHR10625;PTHR10625:SF109		3.5.1.98	K06067				27.3.55	RNA.regulation of transcription.HDA	histone deacetylase 6			NAD-dependent histone deacetylase activity (H3-K14 specific) [GO:0032041]
0.29808	0.895571	0.479131	0.488328	0.273158	0.125019	0.349959	0.269559	0.191634	0.221863	0.386754	0.218122	-0.851714	-0.286305	0.444844	0.441682	-0.302848	0.195451	0.376819	0.494426	0.0118144	-0.0509209	0.425761	0.565488	0.406401	0.602448	0.866024	0.733173	-3.47311	-3.46995	-0.826769	-0.499903	ZEP1	Cre02.g082550.t1.2	ZEP1|Zeaxanthin epoxidase___(1 of 1) K09838 - zeaxanthin epoxidase (ZEP, ABA1)	Cluster -850	PF00498;PF01494	PTHR13789;PTHR13789:SF245	KOG2614		K09838	GO:0005515;GO:0071949		FAD binding;protein binding	17.1.1.1.1	hormone metabolism.abscisic acid.synthesis-degradation.synthesis.zeaxanthin epoxidase	zeaxanthin epoxidase (ZEP) (ABA1) (AT5G67030 similarity)	abscisic acid biosynthetic process [GO:0009688]	chloroplast [GO:0009507];integral component of membrane [GO:0016021]	abscisic acid biosynthetic process [GO:0009688];chloroplast [GO:0009507];FAD binding [GO:0071949];integral component of membrane [GO:0016021];zeaxanthin epoxidase [overall] activity [GO:0009540]
0.511046	-0.132425	0.181705	0.0904721	0.271464	0.226768	0.403429	0.616618	-0.402232	0.457498	0.147669	-0.114495	0.457498	0.971041	1.01987	0.821915	0.193003	0.720219	0.564088	0.616618	-2.74451	-1.11187	-0.259562	0.0500839	0.457498	0.0268709	0.971041	1.48589	-2.05985	-0.799446	-2.76372	-0.8742	FTSH4	Cre13.g568400.t1.2	FTSH4|FtsH-like ATPase/metalloprotease___(1 of 1) K08955 - ATP-dependent metalloprotease [EC:3.4.24.-] (YME1)	Cluster -850	PF01434;PF07728	PTHR23076	KOG0737		K08955	GO:0004222;GO:0005524;GO:0006508;GO:0016020;GO:0016887		ATP binding;ATPase activity;membrane;metalloendopeptidase activity;proteolysis	29.5.7	protein.degradation.metalloprotease	FTSH protease 4 (AT2G26140 similarity)	proteolysis [GO:0006508]	membrane [GO:0016020];mitochondrion [GO:0005739]	ATP binding [GO:0005524];ATP-dependent peptidase activity [GO:0004176];membrane [GO:0016020];metalloendopeptidase activity [GO:0004222];mitochondrion [GO:0005739];proteolysis [GO:0006508]
0.312139	0.131151	0.589642	0.48008	1.23927	1.42929	0.962489	1.00267	0.467584	0.17418	0.467584	0.648356	-0.161544	1.41264	0.900878	0.761524	-0.756706	-0.0183108	0.057617	0.378172	-2.24449	-0.573407	-0.653097	-0.756706	-0.0650847	0.057617	0.416912	0.391157	-2.41938	-1.43856	-1.43289	-1.76077	CCP1	Cre04.g223300.t1.2	CCP1|Low-CO2-inducible chloroplast envelope protein___(1 of 5) K15109 - solute carrier family 25 (mitochondrial carnitine/acylcarnitine transporter), member 20/29 (SLC25A20_29, CACT, CACL, CRC1)	Cluster -850	PF00153	PTHR24089;PTHR24089:SF234	KOG0758		K15109				34.9	transport.metabolite transporters at the mitochondrial membrane	Mitochondrial substrate carrier family protein (AT5G46800 similarity)	mitochondrial L-ornithine transmembrane transport [GO:1990575]	integral component of membrane [GO:0016021];viral envelope [GO:0019031]	integral component of membrane [GO:0016021];L-ornithine transmembrane transporter activity [GO:0000064];mitochondrial L-ornithine transmembrane transport [GO:1990575];viral envelope [GO:0019031]
0.337602	0.0556769	0.424475	0.41022	1.41647	1.38844	0.944598	1.01184	0.45273	0.15349	0.438648	0.549005	0.00518506	1.68791	0.944598	0.50823	-0.30363	-0.227201	-0.0991976	0.231978	-2.2618	-0.549211	-0.73794	-1.00809	0.2009	0.41022	0.262649	0.247364	-2.26631	-1.21689	-1.71484	-1.69711	CCP2	Cre04.g222750.t1.1	CCP2|Low-CO2-inducible membrane protein___(1 of 5) K15109 - solute carrier family 25 (mitochondrial carnitine/acylcarnitine transporter), member 20/29 (SLC25A20_29, CACT, CACL, CRC1)	Cluster -850	PF00153	PTHR24089;PTHR24089:SF234	KOG0758		K15109				34.9	transport.metabolite transporters at the mitochondrial membrane	Mitochondrial substrate carrier family protein (AT5G46800 similarity)	mitochondrial L-ornithine transmembrane transport [GO:1990575]	integral component of membrane [GO:0016021];viral envelope [GO:0019031]	integral component of membrane [GO:0016021];L-ornithine transmembrane transporter activity [GO:0000064];mitochondrial L-ornithine transmembrane transport [GO:1990575];viral envelope [GO:0019031]
-0.240361	1.61573	1.01645	0.447406	1.11612	1.61573	0.135811	2.17578	-0.835929	0.371357	-0.462634	-0.372506	0.0136202	1.1489	1.52588	-0.154223	-0.154223	-0.372506	0.371357	-0.554466	-0.743498	-0.197102	0.0954216	0.255009	-1.56575	-0.284013	0.409527	-0.328057	-1.92073	-1.71641	-1.24559	-1.16611	VDAC2	Cre05.g241950.t1.2	VDAC2|Voltage-dependent anion-selective channel protein___(1 of 2) K15040 - voltage-dependent anion channel protein 2 (VDAC2)	Cluster -850	PF01459	PTHR11743;PTHR11743:SF23	KOG3126		K15040	GO:0005741;GO:0055085		mitochondrial outer membrane;transmembrane transport	34.2	transport.porins	voltage dependent anion channel 4 (AT5G57490 similarity)		mitochondrial outer membrane [GO:0005741]	mitochondrial outer membrane [GO:0005741];voltage-gated anion channel activity [GO:0008308]
0.259795	0.109159	-0.468768	-0.0443678	0.00713237	1.3292	1.54392	0.789091	0.600645	0.309389	0.209893	-0.916917	1.41579	-0.578481	0.159685	0.358666	0.309389	-0.360537	-0.523434	-1.21031	1.3292	1.24168	1.41579	1.3292	0.0583044	-2.09405	-2.09405	-0.689709	-0.859509	-0.802514	-0.802514	-1.33074	GMP1	Cre16.g672800.t1.2	GMP1|GDP-mannose phosphorylase___(1 of 1) 2.7.7.22 - Mannose-1-phosphate guanylyltransferase (GDP) / GDP-mannose pyrophosphorylase	Cluster -850	PF00132;PF12804	PTHR22572;PTHR22572:SF96		2.7.7.13;2.7.7.22	K00966				10.1.1.1	cell wall.precursor synthesis.NDP sugar pyrophosphorylase.GDP mannose	Glucose-1-phosphate adenylyltransferase family protein (AT2G39770 similarity)	biosynthetic process [GO:0009058]		biosynthetic process [GO:0009058];nucleotidyltransferase activity [GO:0016779]
1.15055	1.15055	-0.982056	-0.333875	1.02998	1.53996	0.866379	1.50184	-0.430273	1.07037	-0.333875	0.354754	1.15055	-0.0513506	0.39865	0.485723	-0.430273	-0.930314	-0.333875	0.13166	-0.430273	0.989393	0.442309	1.26935	-0.930314	-1.68667	-1.1924	-0.478911	-2.21308	-1.51854	-0.777034	-0.478911		Cre09.g394621.t1.1	(1 of 4) KOG0993 - Rab5 GTPase effector Rabaptin-5	Cluster -850	PF00686	PTHR18937				GO:0030246;GO:2001070		carbohydrate binding;starch binding	35.2	not assigned.unknown	S-adenosyl-L-methionine-dependent methyltransferases superfamily protein (AT5G50110 similarity)			starch binding [GO:2001070]
-0.749011	-0.141503	-0.779868	-1.37078	2.04894	0.622902	0.22591	1.60249	-1.67003	-0.223883	0.391789	0.568092	-0.831733	-0.469829	-1.11049	-0.105321	-0.402407	0.317824	0.416196	1.44652	1.07665	0.947004	1.55104	1.56395	-0.335894	-1.39407	-0.141503	-0.852634	-0.617442	-1.62093	-0.0337352	0.071753		Cre03.g177350.t1.1	(1 of 4) PF11891 - Domain of unknown function (DUF3411) (DUF3411)	Cluster -850	PF11891	PTHR31620							35.2	not assigned.unknown	UvrABC system C protein%2C putative (DUF3411) (AT5G12470 similarity)
-0.15765	-0.179881	-2.06028	-0.15765	1.02309	0.49828	1.15292	1.54583	-0.832965	0.0392429	0.755916	0.29338	0.396583	-0.711746	0.0392429	-0.337482	1.04179	1.40551	0.677653	0.146266	0.677653	1.28036	1.58048	0.49828	-1.77441	-1.44622	-1.05663	-0.711746	-1.03143	-1.15841	-1.36653	-0.0694514	GLD2	Cre08.g378150.t1.1	GLD2|Glucose-6-phosphate dehydrogenase___(1 of 1) PTHR23429:SF3 - GLUCOSE-6-PHOSPHATE 1-DEHYDROGENASE 2, CHLOROPLASTIC-RELATED	Cluster -850	PF00479;PF02781	PTHR23429;PTHR23429:SF3		1.1.1.49	K00036	GO:0004345;GO:0006006;GO:0050661;GO:0055114		glucose metabolic process;glucose-6-phosphate dehydrogenase activity;NADP binding;oxidation-reduction process	7.1.1	OPP.oxidative PP.glucose-6-phosphate 1-dehydrogenase (G6PD)	glucose-6-phosphate dehydrogenase 2 (AT5G13110 similarity)	glucose metabolic process [GO:0006006];pentose-phosphate shunt [GO:0006098]		glucose metabolic process [GO:0006006];glucose-6-phosphate dehydrogenase activity [GO:0004345];NADP binding [GO:0050661];pentose-phosphate shunt [GO:0006098]
0.194972	-0.424449	0.561128	1.17437	-0.128735	0.445659	0.60245	-1.01821	-0.918759	-0.386491	-0.311443	-0.274347	0.338249	-0.140706	-0.0457695	0.435019	0.92096	0.843263	0.239511	1.15605	1.45857	1.247	1.12843	1.59467	-1.56444	-1.66175	-1.86242	-2.49993	-0.200998	-0.0457695	-0.116797	-0.739306	PAT2	Cre09.g396650.t1.2	PAT2|Phosphate acetyltransferase___(1 of 2) 2.3.1.8 - Phosphate acetyltransferase / Phosphotransacetylase	Cluster -850	PF01515;PF07085;PF13500	PTHR23406;PTHR23406:SF3		2.3.1.8		GO:0008152;GO:0016407;GO:0016746		acetyltransferase activity;metabolic process;transferase activity, transferring acyl groups	35.2	not assigned.unknown	Phosphate acetyltransferase			phosphate acetyltransferase activity [GO:0008959]
-0.0900597	-0.0390103	0.397648	-0.0900597	0.59155	0.840903	0.0749617	0.360896	0.0244573	0.225084	-0.507274	-0.681472	-0.362041	-0.533888	-0.493995	0.422069	1.80617	1.35667	0.470767	0.627528	2.12363	0.805627	1.09612	0.663378	-1.62646	-1.32131	-2.71044	-1.02452	-0.0772686	-0.167078	-0.667964	-1.49462	PDC1	Cre07.g337650.t1.2	PDC1|Mitochondrial pyruvate dehydrogenase complex, E1 component, alpha subunit___(1 of 1) PTHR11516//PTHR11516:SF40 - PYRUVATE DEHYDROGENASE E1 COMPONENT, ALPHA SUBUNIT BACTERIAL AND ORGANELLAR // PDHA1 PROTEIN	Cluster -850	PF00676	PTHR11516;PTHR11516:SF40		1.2.4.1	K00161	GO:0004739;GO:0006086;GO:0008152;GO:0016624;GO:0043231		acetyl-CoA biosynthetic process from pyruvate;intracellular membrane-bounded organelle;metabolic process;oxidoreductase activity, acting on the aldehyde or oxo group of donors, disulfide as acceptor;pyruvate dehydrogenase (acetyl-transferring) activity	8.1.1.1	TCA / organic transformation.TCA.pyruvate DH.E1	Thiamin diphosphate-binding fold (THDP-binding) superfamily protein (AT1G24180 similarity)	acetyl-CoA biosynthetic process from pyruvate [GO:0006086]	mitochondrial pyruvate dehydrogenase complex [GO:0005967]	acetyl-CoA biosynthetic process from pyruvate [GO:0006086];mitochondrial pyruvate dehydrogenase complex [GO:0005967];pyruvate dehydrogenase (acetyl-transferring) activity [GO:0004739]
-0.289909	0.112696	0.871042	0.198024	0.944708	-0.0623457	0.198024	0.112696	-0.676466	0.155539	0.240163	1.08893	0.682112	0.90801	-0.777848	0.720461	1.22919	1.29791	0.198024	0.604541	1.56392	0.944708	0.155539	0.44579	-1.32153	-1.66278	-2.40722	-2.08045	-0.431475	-0.79261	-0.919231	-1.25016	FHL1	Cre03.g201100.t1.2	FHL1|FtsH-like ATPase___(1 of 1) PTHR23076//PTHR23076:SF61 - METALLOPROTEASE M41 FTSH // SUBFAMILY NOT NAMED	Cluster -786	PF00004	PTHR23076;PTHR23076:SF61			K03798	GO:0005524		ATP binding	29.5.9	protein.degradation.AAA type	FtsH-like ATPase/metalloprotease	proteolysis [GO:0006508]	mitochondrion [GO:0005739]	ATP binding [GO:0005524];ATP-dependent peptidase activity [GO:0004176];metalloendopeptidase activity [GO:0004222];mitochondrion [GO:0005739];proteolysis [GO:0006508]
-0.365451	0.592919	1.4048	0.658368	0.426946	0.0843568	-0.200605	0.136684	0.543487	0.410163	0.576477	1.02468	0.325697	-0.0390696	0.0140555	1.11756	1.20938	0.410163	0.0140555	1.93636	0.946448	0.274583	-0.705624	-0.146405	-0.960554	-1.10125	-1.16232	-2.7867	-0.705624	-1.60321	-0.552655	-1.77772	IDH1	Cre17.g728800.t1.2	IDH1|Isocitrate dehydrogenase, NAD-dependent___(1 of 1) PTHR11835//PTHR11835:SF42 - DECARBOXYLATING DEHYDROGENASES-ISOCITRATE, ISOPROPYLMALATE, TARTRATE // ISOCITRATE DEHYDROGENASE [NAD] SUBUNIT BETA, MITOCHONDRIAL	Cluster -786	PF00180	PTHR11835;PTHR11835:SF42	KOG0784	1.1.1.41	K00030	GO:0000287;GO:0004449;GO:0006099;GO:0016616;GO:0051287;GO:0055114		isocitrate dehydrogenase (NAD+) activity;magnesium ion binding;NAD binding;oxidation-reduction process;oxidoreductase activity, acting on the CH-OH group of donors, NAD or NADP as acceptor;tricarboxylic acid cycle	8.1.4	TCA / organic transformation.TCA.IDH	isocitrate dehydrogenase 1 (AT4G35260 similarity)	isocitrate metabolic process [GO:0006102];tricarboxylic acid cycle [GO:0006099]	mitochondrion [GO:0005739]	isocitrate dehydrogenase (NAD+) activity [GO:0004449];isocitrate metabolic process [GO:0006102];mitochondrion [GO:0005739];tricarboxylic acid cycle [GO:0006099]
0.0666144	0.0180076	1.1361	0.682207	-0.327695	0.163311	-0.580537	0.354469	1.53109	-0.0307994	1.09143	0.401808	0.0180076	-0.327695	0.682207	-0.89081	1.09143	-0.227946	0.728328	1.1361	1.48781	0.58943	0.58943	0.44898	-2.04108	-1.59044	-2.21432	-1.48023	-0.838567	-1.64588	0.306946	-0.327695	DLD1	Cre18.g749847.t1.1	DLD1|Dihydrolipoyl dehydrogenase___(1 of 1) PTHR22912:SF151 - DIHYDROLIPOYL DEHYDROGENASE, MITOCHONDRIAL	Cluster -786	PF00070;PF02852;PF12831	PTHR22912;PTHR22912:SF151		1.8.1.4	K00382	GO:0004148;GO:0016491;GO:0045454;GO:0050660;GO:0055114		cell redox homeostasis;dihydrolipoyl dehydrogenase activity;flavin adenine dinucleotide binding;oxidation-reduction process;oxidoreductase activity	8.1.1.3	TCA / organic transformation.TCA.pyruvate DH.E3	mitochondrial lipoamide dehydrogenase 1 (AT1G48030 similarity)	cell redox homeostasis [GO:0045454];oxidation-reduction process [GO:0055114]	mitochondrion [GO:0005739];oxoglutarate dehydrogenase complex [GO:0045252]	cell redox homeostasis [GO:0045454];dihydrolipoyl dehydrogenase activity [GO:0004148];flavin adenine dinucleotide binding [GO:0050660];mitochondrion [GO:0005739];oxidation-reduction process [GO:0055114];oxoglutarate dehydrogenase complex [GO:0045252]
0.961259	0.614373	1.37373	0.230409	-1.32447	0.00394643	-1.25956	-0.454757	0.552868	-0.161213	0.0656227	0.328149	-0.442168	0.223559	-0.425456	-0.804695	0.877874	-0.335023	0.961259	1.225	0.614373	1.8474	0.552868	0.552868	-2.15839	-1.29186	-1.39068	-2.20079	-0.488564	-0.021785	0.704551	1.06928	PRX2	Cre02.g114600.t1.2	PRX2|2-cys Peroxiredoxin___(1 of 3) K03386 - peroxiredoxin (alkyl hydroperoxide reductase subunit C) [EC:1.11.1.15] (E1.11.1.15, PRDX, ahpC)	Cluster -786	PF08534;PF10417	PTHR10681;PTHR10681:SF114	KOG0852	1.11.1.15	K03386	GO:0016491;GO:0051920;GO:0055114		oxidation-reduction process;oxidoreductase activity;peroxiredoxin activity	21.5.1	redox.peroxiredoxin.BAS1	2-cysteine peroxiredoxin B (AT5G06290 similarity)	cell redox homeostasis [GO:0045454];response to oxidative stress [GO:0006979]	cytosol [GO:0005829]	cell redox homeostasis [GO:0045454];cytosol [GO:0005829];response to oxidative stress [GO:0006979];thioredoxin peroxidase activity [GO:0008379]
0.389673	0.432498	0.346536	0.642077	0.764333	0.170751	-0.692525	-0.150107	0.389673	0.259298	0.0353781	-0.796743	0.0353781	0.259298	1.19206	0.844448	0.559136	0.844448	-0.293148	-0.293148	0.215188	2.31546	0.30308	0.962616	0.30308	-0.245084	-1.73521	0.0808424	-1.01089	-1.01089	-2.66867	-2.44884	PSAN	Cre02.g082500.t1.1	PSAN|Photosystem I reaction center subunit N___(1 of 1) K02701 - photosystem I subunit PsaN (psaN)	Cluster -786	PF05479	PTHR36814;PTHR36814:SF1		1.97.1.12	K02701	GO:0005516;GO:0009522;GO:0015979;GO:0042651		calmodulin binding;photosynthesis;photosystem I;thylakoid membrane	1.1.2.2	PS.lightreaction.photosystem I.PSI polypeptide subunits	Photosystem I reaction center subunit N, chloroplastic	photosynthesis [GO:0015979]	chloroplast photosystem I [GO:0030093]	chloroplast photosystem I [GO:0030093];photosynthesis [GO:0015979]
-0.539356	0.166984	0.89927	0.0865433	0.749689	0.246755	0.286393	0.824764	-1.16293	0.482168	0.0460569	-0.242169	0.482168	1.64836	1.2275	1.19158	0.63595	0.246755	0.0460569	0.206952	0.325867	0.286393	-0.242169	0.597729	0.404334	0.443327	-1.20906	-0.0354093	-2.18176	-1.302	-2.98217	-1.63459		Cre11.g477950.t1.1	(1 of 4) PTHR16222//PTHR16222:SF17 - ADP-RIBOSYLGLYCOHYDROLASE // SUBFAMILY NOT NAMED	Cluster -786	PF03747	PTHR16222;PTHR16222:SF17				GO:0042309;GO:0050825;GO:0050826		homoiothermy;ice binding;response to freezing	35.2	not assigned.unknown	Transcriptional coactivator-like protein
-0.650548	0.622503	1.0796	-0.929984	0.318483	0.0872806	-0.52479	0.410363	-0.960648	-1.36219	-0.621308	-2.08807	0.606426	-0.869086	0.284741	-0.179671	1.7876	-0.601894	0.598374	0.47638	1.21288	0.912898	1.04209	1.76745	0.726019	0.549849	-0.107402	1.06463	-0.74897	-1.222	-1.87225	-0.808753		Cre17.g707900.t1.2	//unknown protein//	Cluster -786									35.2	not assigned.unknown	Protein kinase superfamily protein (AT1G78290 similarity)		integral component of membrane [GO:0016021]	integral component of membrane [GO:0016021]
0.139715	1.34603	0.717208	-0.572924	1.02216	0.17725	-0.784548	1.02216	-0.448971	0.17725	0.101978	-0.614739	1.08815	-1.55638	0.17725	-0.0898206	1.02216	0.0258953	0.506219	-0.287059	1.47148	0.820351	0.988927	1.31432	0.28864	-0.32718	0.139715	-0.614739	-1.75113	-1.90086	-2.37038	-1.22814	CPN10	Cre03.g178450.t1.2	CPN10|Chaperonin 10___(1 of 4) K04078 - chaperonin GroES (groES, HSPE1)	Cluster -786	PF00166	PTHR10772	KOG1641		K04078	GO:0005737;GO:0006457		cytoplasm;protein folding	29	protein	GroES-like family protein (AT1G23100 similarity)	chaperone cofactor-dependent protein refolding [GO:0051085]	mitochondrial matrix [GO:0005759]	chaperone binding [GO:0051087];chaperone cofactor-dependent protein refolding [GO:0051085];metal ion binding [GO:0046872];mitochondrial matrix [GO:0005759];unfolded protein binding [GO:0051082]
-0.909413	1.2509	0.630543	-0.533228	-0.37415	0.504272	-1.30947	0.291158	0.119202	0.56772	0.841307	0.167438	-0.321997	0.430956	-1.10627	-0.966676	1.23469	0.356781	0.657282	-0.259991	1.6583	1.98358	0.692748	1.26706	-0.0277641	0.37541	-0.886649	-0.239453	-1.38278	-1.38278	-2.35055	-0.978187	AP1B1	Cre11.g478156.t1.1	AP1B1|Beta1-Adaptin___(1 of 1) K12392 - AP-1 complex subunit beta-1 (AP1B1)	Cluster -786	PF09066;PF12717	PTHR11134;PTHR11134:SF3			K12392	GO:0005488;GO:0006886;GO:0016192;GO:0030117;GO:0030131;GO:0042309;GO:0050825;GO:0050826		binding;clathrin adaptor complex;homoiothermy;ice binding;intracellular protein transport;membrane coat;response to freezing;vesicle-mediated transport	31.4	cell.vesicle transport	Adaptin family protein	intracellular protein transport [GO:0006886];vesicle-mediated transport [GO:0016192]	clathrin adaptor complex [GO:0030131]	clathrin adaptor complex [GO:0030131];intracellular protein transport [GO:0006886];vesicle-mediated transport [GO:0016192]
-0.717239	-0.0154266	1.0475	0.416344	-0.252371	0.759096	-0.76575	-0.0759763	0.698202	0.343779	0.766665	-0.424848	-0.508291	-1.07551	-0.555151	-0.785263	1.09783	-0.110845	0.698202	-0.243431	2.40671	1.35719	1.72329	1.06912	0.162658	0.286737	-0.630889	-0.406457	-1.32669	-1.75846	-1.88602	-1.29472		Cre16.g657350.t1.2	(1 of 4) PTHR24343//PTHR24343:SF167 - SERINE/THREONINE KINASE // SUBFAMILY NOT NAMED	Cluster -786	PF00069	PTHR24343;PTHR24343:SF167	KOG0583	2.7.11.1		GO:0004672;GO:0004713;GO:0005524;GO:0006468		ATP binding;protein kinase activity;protein phosphorylation;protein tyrosine kinase activity	29.4.1	protein.postranslational modification.kinase	Protein kinase superfamily protein (AT1G78290 similarity)	intracellular signal transduction [GO:0035556];protein phosphorylation [GO:0006468]	cytoplasm [GO:0005737];nucleus [GO:0005634]	ATP binding [GO:0005524];cytoplasm [GO:0005737];intracellular signal transduction [GO:0035556];nucleus [GO:0005634];protein phosphorylation [GO:0006468];protein serine/threonine kinase activity [GO:0004674]
-0.18262	0.42174	1.54701	-0.107419	-0.4156	-0.336667	-0.660536	-0.107419	-0.455562	0.251785	0.35448	-0.455562	-0.618831	-0.963136	-0.18262	0.111331	1.21945	0.00320608	0.42174	0.0755607	2.36902	1.21945	1.4403	1.1626	0.111331	0.987881	-1.40476	0.48806	-1.39905	-1.31001	-2.10367	-1.48149		Cre09.g392655.t1.1	(1 of 2) KOG0977 - Nuclear envelope protein lamin, intermediate filament superfamily	Cluster -849	PF10358	PTHR13140	KOG0977						35.2	not assigned.unknown	histone methyltransferases(H3-K36 specific);histone methyltransferases(H3-K4 specific)
0.149881	0.516772	0.910452	0.716815	0.733194	1.20487	0.60093	1.29493	0.634269	-0.145434	0.830523	-1.2192	0.782058	-0.0702431	0.344842	0.862618	-0.337627	-0.240769	-0.556355	-0.0144543	0.989329	0.185797	0.448585	0.926312	0.23928	0.327371	-1.52039	-0.699796	-1.73809	-1.83742	-2.06709	-2.25196	MYO1	Cre16.g658650.t1.1	MYO1|Myosin heavy chain, class XI___(1 of 1) PTHR13140//PTHR13140:SF304 - MYOSIN // MYOSIN IA HEAVY CHAIN-RELATED	Cluster -849	PF00063;PF00612;PF01843;PF02736	PTHR13140;PTHR13140:SF304		3.6.4.1	K10357	GO:0003774;GO:0005515;GO:0005524;GO:0016459		ATP binding;motor activity;myosin complex;protein binding	31.1	cell.organisation	Myosin heavy chain, class XI	actin filament organization [GO:0007015];vesicle transport along actin filament [GO:0030050]	actin cytoskeleton [GO:0015629];cytoplasm [GO:0005737];myosin complex [GO:0016459];vesicle [GO:0031982]	actin cytoskeleton [GO:0015629];actin filament binding [GO:0051015];actin filament organization [GO:0007015];actin-dependent ATPase activity [GO:0030898];ATP binding [GO:0005524];calmodulin binding [GO:0005516];cytoplasm [GO:0005737];microfilament motor activity [GO:0000146];myosin complex [GO:0016459];vesicle [GO:0031982];vesicle transport along actin filament [GO:0030050]
0.266401	1.30539	1.20113	0.718118	-0.448641	0.319517	0.743074	1.35122	0.385358	0.253054	1.02388	0.528073	-0.493055	-1.0814	-0.103073	0.540899	-0.302582	-0.734804	-0.404496	-0.597792	1.05968	0.743074	1.29388	1.02388	0.131813	0.0360473	-1.09757	-0.0890302	-1.93919	-1.88466	-1.5488	-2.1994	GLC2A	Cre03.g190500.t1.2	GLC2A|Glucosidase IIa___(1 of 1) 3.2.1.84 - Glucan 1,3-alpha-glucosidase / Exo-1,3-alpha-glucanase	Cluster -849	PF01055;PF13802	PTHR22762;PTHR22762:SF54		3.2.1.84	K05546	GO:0003824;GO:0004553;GO:0005975;GO:0030246		carbohydrate binding;carbohydrate metabolic process;catalytic activity;hydrolase activity, hydrolyzing O-glycosyl compounds	26.3.1	misc.gluco-, galacto- and mannosidases.alpha-galactosidase	Glycosyl hydrolases family 31 protein (AT5G63840 similarity)	carbohydrate metabolic process [GO:0005975]		carbohydrate binding [GO:0030246];carbohydrate metabolic process [GO:0005975];hydrolase activity, hydrolyzing O-glycosyl compounds [GO:0004553]
-0.923496	0.86257	0.615193	0.891088	-0.650724	0.343145	0.234358	0.480522	0.123816	-0.794853	0.404543	-1.20759	0.891088	-0.686473	0.833925	0.139717	1.33201	-0.069946	0.250006	-0.998108	1.96868	1.26496	1.27842	0.776273	0.187196	0.495618	-0.831362	-0.527058	-1.52421	-1.40375	-1.8138	-1.94176	AP2A1	Cre12.g488850.t1.1	AP2A1|Alpha2-Adaptin___(1 of 1) K11824 - AP-2 complex subunit alpha (AP2A)	Cluster -849	PF01602;PF02883	PTHR22780;PTHR22780:SF4			K11824	GO:0005488;GO:0006886;GO:0016192;GO:0030117;GO:0030131		binding;clathrin adaptor complex;intracellular protein transport;membrane coat;vesicle-mediated transport	31.4	cell.vesicle transport	Alpha2-Adaptin	clathrin-dependent endocytosis [GO:0072583];intracellular protein transport [GO:0006886];receptor-mediated endocytosis [GO:0006898]	AP-2 adaptor complex [GO:0030122]	AP-2 adaptor complex [GO:0030122];cargo adaptor activity [GO:0140312];clathrin adaptor activity [GO:0035615];clathrin-dependent endocytosis [GO:0072583];intracellular protein transport [GO:0006886];receptor-mediated endocytosis [GO:0006898]
-0.678418	1.04679	1.04679	0.334916	0.0887932	0.576512	0.456262	1.1618	0.576512	-0.73118	0.456262	-0.289225	0.456262	-0.162012	-0.036	-0.162012	1.04679	-0.036	-0.036	-0.757656	1.72216	0.930786	0.695665	0.813757	0.0887932	-0.036	-1.17482	0.334916	-1.12025	-1.63392	-2.95841	-2.02185	COPA1	Cre13.g565850.t1.1	COPA1|Alpha subunit of COP-I complex___(1 of 1) K05236 - coatomer protein complex, subunit alpha (xenin) (COPA)	Cluster -849	PF00400;PF04053;PF06957	PTHR19876;PTHR19876:SF1			K05236	GO:0005198;GO:0005515;GO:0006886;GO:0016192;GO:0030117;GO:0030126		COPI vesicle coat;intracellular protein transport;membrane coat;protein binding;structural molecule activity;vesicle-mediated transport	31.4	cell.vesicle transport	Alpha subunit of COP-I complex	endoplasmic reticulum to Golgi vesicle-mediated transport [GO:0006888];intracellular protein transport [GO:0006886];intra-Golgi vesicle-mediated transport [GO:0006891];retrograde vesicle-mediated transport, Golgi to endoplasmic reticulum [GO:0006890]	COPI vesicle coat [GO:0030126];Golgi membrane [GO:0000139]	COPI vesicle coat [GO:0030126];endoplasmic reticulum to Golgi vesicle-mediated transport [GO:0006888];Golgi membrane [GO:0000139];intracellular protein transport [GO:0006886];intra-Golgi vesicle-mediated transport [GO:0006891];retrograde vesicle-mediated transport, Golgi to endoplasmic reticulum [GO:0006890];structural molecule activity [GO:0005198]
-0.127316	0.791297	1.60214	0.669883	-1.08061	-0.0322542	-0.0322542	0.41791	1.24965	-0.127316	0.628757	-0.323009	0.197857	-0.398401	0.24264	0.107072	1.24965	-0.373148	0.197857	-0.706388	1.63607	1.24965	0.710683	0.061056	0.287031	0.503307	-1.30589	0.061056	-1.5864	-1.19792	-2.61388	-1.9588	DRP1	Cre05.g245950.t1.1	DRP1|Dynamin-related GTPase___(1 of 2) PF01031//PF01926//PF02212 - Dynamin central region (Dynamin_M) // 50S ribosome-binding GTPase (MMR_HSR1) // Dynamin GTPase effector domain (GED)	Cluster -849	PF01031;PF01926;PF02212	PTHR11566	KOG0446			GO:0003924;GO:0005525		GTP binding;GTPase activity	26.17	misc.dynamin	DYNAMIN-like 1C (AT1G14830 similarity)	mitochondrial fission [GO:0000266];organelle fission [GO:0048285]	cytoplasm [GO:0005737];membrane [GO:0016020]	cytoplasm [GO:0005737];GTP binding [GO:0005525];GTPase activity [GO:0003924];membrane [GO:0016020];microtubule binding [GO:0008017];mitochondrial fission [GO:0000266];organelle fission [GO:0048285]
0.0340043	1.00532	1.56593	1.00532	-0.834788	0.409877	0.592428	1.06288	0.22379	-0.834788	0.0976845	-0.558984	-0.695885	-0.765089	-0.225024	0.0340043	0.830539	-0.834788	0.65251	-0.491249	1.67422	1.1201	1.34561	0.830539	-0.030094	0.286216	-0.695885	0.22379	-1.486	-1.41141	-2.1847	-1.94609	CHC1	Cre02.g101400.t1.2	CHC1|Clathrin Heavy Chain___(1 of 1) K04646 - clathrin heavy chain (CLTC)	Cluster -849	PF00637;PF01394;PF09268;PF13838	PTHR10292			K04646	GO:0005198;GO:0005488;GO:0005515;GO:0006886;GO:0016192;GO:0030130;GO:0030132		binding;clathrin coat of coated pit;clathrin coat of trans-Golgi network vesicle;intracellular protein transport;protein binding;structural molecule activity;vesicle-mediated transport	31.4	cell.vesicle transport	Clathrin%2C heavy chain (AT3G08530 similarity)	intracellular protein transport [GO:0006886];receptor-mediated endocytosis [GO:0006898]	chloroplast [GO:0009507];clathrin coat of coated pit [GO:0030132];clathrin coat of trans-Golgi network vesicle [GO:0030130];clathrin complex [GO:0071439];cytosol [GO:0005829];Golgi apparatus [GO:0005794];plasma membrane [GO:0005886];plasmodesma [GO:0009506]	chloroplast [GO:0009507];clathrin coat of coated pit [GO:0030132];clathrin coat of trans-Golgi network vesicle [GO:0030130];clathrin complex [GO:0071439];clathrin light chain binding [GO:0032051];cytosol [GO:0005829];Golgi apparatus [GO:0005794];intracellular protein transport [GO:0006886];plasma membrane [GO:0005886];plasmodesma [GO:0009506];receptor-mediated endocytosis [GO:0006898];structural …
0.363811	1.35078	1.13348	1.3138	0.0219961	0.623325	0.548292	1.16995	-0.0959836	-0.513901	0.037659	-1.10645	0.453377	-0.356409	0.647841	0.505601	0.552521	-0.41196	-0.320061	-0.985463	1.00318	0.50129	0.232701	-0.296121	0.850687	0.942582	-1.22499	0.354674	-0.825446	-1.53899	-2.65198	-2.2798	PHC15	Cre09.g396100.t1.2	PHC15|Pherophorin-chlamydomonas homolog 15___(1 of 70) PF12499 - Pherophorin (DUF3707)	Cluster -849	PF12499								35.2	not assigned.unknown	Cell wall protein pherophorin-C15
0.152256	0.221958	0.668028	0.959725	-0.566325	0.582795	0.45464	0.158794	0.485067	0.147875	0.369946	-0.566325	0.32296	0.048821	0.252133	-0.0395646	0.657423	-0.0422058	0.0632323	-0.150938	0.939709	0.387456	0.0632323	-0.24003	0.969588	0.969588	0.18241	0.719468	-0.544465	-0.903641	-3.55958	-3.16403		Cre01.g028850.t1.2	(1 of 10) KOG1530 - Rhodanese-related sulfurtransferase	Cluster -849	PF00581		KOG1530						35.2	not assigned.unknown	NAD(P)-binding Rossmann-fold superfamily protein (AT2G29290 similarity)
2.12769	0.466972	-0.818015	0.393447	0.665133	0.032825	0.62953	0.539703	0.994264	0.539703	0.243945	0.319111	-0.600393	-0.0456226	-0.494155	-0.307044	0.374941	0.466972	1.577	0.593749	-0.557691	0.337769	1.49902	1.14474	-1.25191	-1.08879	-0.600393	-0.997322	-2.46299	-1.08879	-1.04291	-1.59049		DAA00925.1	[gene=rps7] [protein=ribosomal protein S7] [protein_id=DAA00925.1] [location=complement(61609..62115)]	Cluster -849												ribosomal small subunit assembly [GO:0000028];translation [GO:0006412]	chloroplast [GO:0009507];ribosome [GO:0005840];small ribosomal subunit [GO:0015935]	chloroplast [GO:0009507];mRNA binding [GO:0003729];ribosomal small subunit assembly [GO:0000028];ribosome [GO:0005840];rRNA binding [GO:0019843];small ribosomal subunit [GO:0015935];structural constituent of ribosome [GO:0003735];translation [GO:0006412]
1.50429	0.859504	-0.997653	0.758248	-0.367159	0.486254	0.899517	0.859504	0.939249	1.07617	-0.51839	0.717237	-0.442275	-0.342343	0.0639232	-0.0526044	0.290088	0.592404	1.30353	0.571332	-0.367159	0.571332	1.30353	0.99833	-0.442275	-2.02964	-1.43019	-1.19544	-1.28235	-1.22426	-1.58195	-1.52076	PRPS15	Cre06.g264300.t1.2	PRPS15|Chloroplast ribosomal protein S15___(1 of 2) PTHR23321 - RIBOSOMAL PROTEIN S15, BACTERIAL AND ORGANELLAR	Cluster -849	PF00312	PTHR23321				GO:0003735;GO:0005622;GO:0005840;GO:0006412		intracellular;ribosome;structural constituent of ribosome;translation	29.2.1.1.1.1.15	protein.synthesis.ribosomal protein.prokaryotic.chloroplast.30S subunit.S15	Plastid ribosomal protein S15	translation [GO:0006412]	ribosome [GO:0005840]	ribosome [GO:0005840];structural constituent of ribosome [GO:0003735];translation [GO:0006412]
0.208938	0.0102712	-0.218406	0.146932	0.333344	0.354414	0.750847	0.799101	0.832218	0.895381	0.994497	0.615099	-0.382008	-0.910315	-0.0815143	-0.430478	0.673878	0.526644	0.883058	0.650773	1.01103	0.988927	1.35737	1.28278	-1.30015	-1.81857	-2.2946	-1.96065	-0.790979	-1.08773	-1.02509	-1.01502	GAP1	Cre12.g485150.t1.2	GAP1|Glyceraldehyde 3-phosphate dehydrogenase___(1 of 2) 1.2.1.12 - Glyceraldehyde-3-phosphate dehydrogenase (phosphorylating) / Triosephosphate dehydrogenase	Cluster -849	PF00044;PF02800	PTHR10836	KOG0657	1.2.1.12	K00134	GO:0006006;GO:0016620;GO:0050661;GO:0051287;GO:0055114		glucose metabolic process;NAD binding;NADP binding;oxidation-reduction process;oxidoreductase activity, acting on the aldehyde or oxo group of donors, NAD or NADP as acceptor	4.3.8	glycolysis.unclear/dually targeted.glyceraldehyde 3-phosphate dehydrogenase (GAP-DH)	glyceraldehyde-3-phosphate dehydrogenase of plastid 1 (AT1G79530 similarity)	glucose metabolic process [GO:0006006];glycolytic process [GO:0006096]	cytosol [GO:0005829]	cytosol [GO:0005829];glucose metabolic process [GO:0006006];glyceraldehyde-3-phosphate dehydrogenase (NAD+) (phosphorylating) activity [GO:0004365];glycolytic process [GO:0006096];NAD binding [GO:0051287];NADP binding [GO:0050661]
-0.210264	-0.652382	0.174121	-0.135322	0.632332	-0.0069465	0.0363542	-0.327057	0.129252	0.0673888	0.432239	0.718449	-0.0644926	-0.683234	-1.07892	-0.202352	1.39881	1.46574	0.88731	1.4788	1.41243	1.22567	1.2855	1.79072	-1.50781	-1.19394	-1.41428	-1.10731	-1.26984	-1.10067	-1.01484	-1.16547	HID1	Cre14.g630859.t1.1	HID1|3-hydroxyisobutyrate dehydrogenase___(1 of 1) 1.1.1.31 - 3-hydroxyisobutyrate dehydrogenase	Cluster -849	PF03446;PF14833	PTHR22981	KOG0409	1.1.1.31	K00020	GO:0004616;GO:0016491;GO:0051287;GO:0055114		NAD binding;oxidation-reduction process;oxidoreductase activity;phosphogluconate dehydrogenase (decarboxylating) activity	13.2.4.3	amino acid metabolism.degradation.branched chain group.valine	6-phosphogluconate dehydrogenase family protein (AT4G20930 similarity)	valine catabolic process [GO:0006574]		3-hydroxyisobutyrate dehydrogenase activity [GO:0008442];NAD binding [GO:0051287];NADP binding [GO:0050661];oxidoreductase activity, acting on the CH-OH group of donors, NAD or NADP as acceptor [GO:0016616];valine catabolic process [GO:0006574]
1.32188	-0.0385834	0.0442093	0.206155	0.206155	1.28921	1.05489	0.916364	1.25634	-0.208012	-0.12265	1.25634	0.402116	0.81014	-0.0804529	0.125779	-0.472339	0.402116	0.285381	1.08898	0.628417	0.591337	0.845778	0.0442093	-0.94321	-1.59478	-1.66719	-1.51239	-1.72921	-1.902	-0.992592	-1.51239	PMM	Cre14.g626900.t1.2	PMM|Phophomannomutase___(1 of 1) K17497 - phosphomannomutase (PMM)	Cluster -849	PF03332	PTHR10466	KOG3189	5.4.2.8	K17497	GO:0003824;GO:0004615;GO:0005737;GO:0008152;GO:0009298		catalytic activity;cytoplasm;GDP-mannose biosynthetic process;metabolic process;phosphomannomutase activity	10.1.21	cell wall.precursor synthesis.phosphomannomutase	phosphomannomutase (AT2G45790 similarity)	GDP-mannose biosynthetic process [GO:0009298];mannose metabolic process [GO:0006013];protein N-linked glycosylation [GO:0006487];protein targeting to ER [GO:0045047]	cytosol [GO:0005829]	cytosol [GO:0005829];GDP-mannose biosynthetic process [GO:0009298];mannose metabolic process [GO:0006013];phosphomannomutase activity [GO:0004615];protein N-linked glycosylation [GO:0006487];protein targeting to ER [GO:0045047]
1.56636	-0.0490268	-0.731362	0.367065	0.78272	1.00036	0.571245	0.524815	0.60197	0.899897	0.171386	0.430722	-0.260904	0.738101	-0.13629	-0.614607	0.430722	0.493631	1.1545	1.14067	0.220988	0.928797	0.767889	0.430722	-1.46865	-1.4461	-2.59658	-1.46865	-0.810646	-0.952289	-1.65251	-1.03495		DAA00935.1	[gene=rps2] [protein=ribosomal protein S2] [protein_id=DAA00935.1] [location=complement(87098..87724)]	Cluster -849												translation [GO:0006412]	chloroplast [GO:0009507];mitochondrial small ribosomal subunit [GO:0005763]	chloroplast [GO:0009507];mitochondrial small ribosomal subunit [GO:0005763];structural constituent of ribosome [GO:0003735];translation [GO:0006412]
1.096	0.757599	0.0414317	0.176001	0.47339	1.096	0.156955	0.137841	0.670132	0.47339	0.0414317	0.563569	-0.277216	0.194996	-0.655698	-0.591041	1.06296	1.30677	1.11247	0.687721	0.176001	1.02974	0.92904	0.979584	-0.943645	-1.01197	-1.66208	-1.86809	-1.22144	-1.24514	-2.27315	-1.41355		DAA00936.1	[gene=rps2] [protein=ribosomal protein S2] [protein_id=DAA00936.1] [location=complement(88116..89828)]	Cluster -849												translation [GO:0006412]	chloroplast [GO:0009507];mitochondrial small ribosomal subunit [GO:0005763]	chloroplast [GO:0009507];mitochondrial small ribosomal subunit [GO:0005763];structural constituent of ribosome [GO:0003735];translation [GO:0006412]
0.483493	0.661935	-0.018503	0.591154	0.591154	0.835486	0.34936	0.249997	0.68535	0.673651	0.299875	0.638428	0.324664	0.312278	-0.722272	-0.409052	1.15811	1.33987	1.21211	1.07074	0.187097	0.835486	0.337024	0.579288	-1.14471	-1.3187	-1.71575	-1.87132	-1.30269	-1.2232	-1.81904	-1.87132		DAA00947.1	[gene=rps3] [protein=ribosomal protein S3] [protein_id=DAA00947.1] [location=104458..106596]	Cluster -849												translation [GO:0006412]	chloroplast [GO:0009507];cytosolic small ribosomal subunit [GO:0022627]	chloroplast [GO:0009507];cytosolic small ribosomal subunit [GO:0022627];RNA binding [GO:0003723];structural constituent of ribosome [GO:0003735];translation [GO:0006412]
1.17379	0.44188	-0.156262	0.474598	0.276013	0.993908	0.731089	0.12338	0.993908	0.731089	0.375997	0.326181	0.474598	-0.355055	-0.769986	-0.673554	1.14413	1.24743	1.06941	0.309499	-0.336754	0.886858	0.587939	1.26207	-1.18981	-0.465857	-1.74618	-1.74618	-1.35645	-1.5055	-1.88095	-1.44124	PRPS20	Cre12.g494750.t1.2	PRPS20|Chloroplast ribosomal protein S2___(1 of 1) K02968 - small subunit ribosomal protein S20 (RP-S20, rpsT)	Cluster -849	PF01649	PTHR33398;PTHR33398:SF2			K02968	GO:0003723;GO:0003735;GO:0005622;GO:0005840;GO:0006412		intracellular;ribosome;RNA binding;structural constituent of ribosome;translation	29.2.1.1.1.1.20	protein.synthesis.ribosomal protein.prokaryotic.chloroplast.30S subunit.S20	Plastid ribosomal protein S20	translation [GO:0006412]	small ribosomal subunit [GO:0015935]	small ribosomal subunit [GO:0015935];small ribosomal subunit rRNA binding [GO:0070181];structural constituent of ribosome [GO:0003735];translation [GO:0006412]
0.717011	0.267367	0.189385	-0.164993	0.600034	1.33927	1.21938	0.205057	0.717011	0.480977	0.600034	0.329095	0.157935	0.986858	-0.539264	-0.825303	0.731485	1.21938	0.435776	0.760343	-0.00157201	0.58527	0.555636	1.20592	-1.35744	-2.08853	-1.89275	-1.4571	-0.954409	-0.843593	-1.53792	-1.64033		DAA00921.1	[gene=rps4] [protein=ribosomal protein S4] [protein_id=DAA00921.1] [location=33599..34372]	Cluster -849												positive regulation of translational fidelity [GO:0045903];response to antibiotic [GO:0046677];translation [GO:0006412]	chloroplast [GO:0009507];small ribosomal subunit [GO:0015935]	chloroplast [GO:0009507];positive regulation of translational fidelity [GO:0045903];response to antibiotic [GO:0046677];rRNA binding [GO:0019843];small ribosomal subunit [GO:0015935];structural constituent of ribosome [GO:0003735];translation [GO:0006412]
0.507989	-1.24841	-0.0175776	0.42396	0.665343	0.463755	0.748607	0.482988	0.753264	0.815982	0.811648	0.917819	0.639254	0.417147	0.595811	0.532289	0.526278	0.680629	0.590224	0.573246	0.54419	0.595811	0.633941	0.794098	-1.33569	-2.1829	-1.71239	-1.62624	-0.862964	-1.27648	-1.58663	-1.86498		Cre16.g653300.t1.2	bZIP transcription factor___(1 of 2) PTHR33694:SF1 - UDP-3-O-[3-HYDROXYMYRISTOYL] N-ACETYLGLUCOSAMINE DEACETYLASE	Cluster -849		PTHR33694;PTHR33694:SF1				GO:0003700;GO:0006355;GO:0043565		regulation of transcription, DNA-templated;sequence-specific DNA binding;transcription factor activity, sequence-specific DNA binding	35.2	not assigned.unknown	ARM repeat protein interacting with ABF2			DNA-binding transcription factor activity [GO:0003700]
0.36997	-0.33045	0.0858938	0.412528	0.579898	0.262257	0.742829	0.152626	-0.0726868	0.6619	0.559221	0.391289	0.802828	0.496782	0.412528	0.722696	0.412528	0.901547	0.218634	0.979403	1.22582	0.621033	0.960034	1.05628	-0.854727	-2.0918	-2.12375	-1.37094	-1.31452	-1.42789	-1.69089	-1.75089	FHL3	Cre07.g352350.t1.2	FHL3|FtsH-like ATPase___(1 of 6) K03798 - cell division protease FtsH [EC:3.4.24.-] (ftsH, hflB)	Cluster -849	PF00004;PF01434	PTHR23076	KOG0737		K03798	GO:0004222;GO:0005524;GO:0006508		ATP binding;metalloendopeptidase activity;proteolysis	29.5.7	protein.degradation.metalloprotease	FTSH protease 1	proteolysis [GO:0006508]	integral component of membrane [GO:0016021];mitochondrion [GO:0005739]	ATP binding [GO:0005524];ATP-dependent peptidase activity [GO:0004176];integral component of membrane [GO:0016021];metalloendopeptidase activity [GO:0004222];mitochondrion [GO:0005739];proteolysis [GO:0006508]
0.116711	0.474539	0.394722	0.285793	0.729801	0.827578	-0.0297778	-0.0597203	0.654897	0.202134	1.19668	-0.0597203	1.12998	0.394722	0.285793	0.0878356	0.899388	1.34817	0.340625	0.17386	0.729801	0.851652	0.3133	1.12998	-1.31998	-0.890642	-1.23698	-1.92823	-1.31921	-1.80921	-2.02712	-1.88737		DAA00965.2	[gene=ORF2971] [protein=hypothetical protein] [protein_id=DAA00965.2] [location=177167..186082]	Cluster -849													chloroplast [GO:0009507]	chloroplast [GO:0009507]
1.91002	0.34798	-0.619115	0.50945	0.0427095	1.24434	-0.429671	-0.213281	0.680757	0.764605	-0.164443	1.07552	-0.246066	0.151335	-0.760761	-0.654211	0.969202	1.70022	0.666669	1.48278	0.0113052	0.955775	0.421919	-0.362248	-0.851037	-1.90263	-1.05457	-1.68952	-1.07342	-0.295582	-0.671841	-1.94619		DAA00940.1	[gene=rps9] [protein=ribosomal protein S9] [protein_id=DAA00940.1] [location=complement(93162..93737)]	Cluster -849												translation [GO:0006412]	chloroplast [GO:0009507];mitochondrial small ribosomal subunit [GO:0005763];small ribosomal subunit [GO:0015935]	chloroplast [GO:0009507];mitochondrial small ribosomal subunit [GO:0005763];RNA binding [GO:0003723];small ribosomal subunit [GO:0015935];structural constituent of ribosome [GO:0003735];translation [GO:0006412]
0.656484	0.114025	-1.27706	-0.66552	0.792815	0.163601	-0.104856	-0.104856	0.163601	0.894196	0.656484	1.43915	0.401489	0.635033	-0.890846	-0.0783872	0.953644	1.98471	0.602605	0.97324	0.343511	0.569876	0.492302	0.982997	-0.907507	-1.66936	-2.27991	-1.86131	-0.424571	-0.226515	-0.957978	-1.3711		Cre02.g084000.t1.2	//unknown protein//	Cluster -849									35.2	not assigned.unknown	Plastid-specific ribosomal protein 3
0.84207	0.530576	-0.248228	0.514599	0.236844	0.530576	0.101915	-0.637398	0.0848485	0.270145	0.917668	0.688186	0.594078	1.00723	-0.302416	-0.637398	0.482535	0.902619	1.1393	1.8669	-0.753011	0.796287	0.514599	0.917668	-1.34281	-0.375379	-1.34281	-1.69271	-2.1103	-2.40439	-0.753011	-0.33879	PRPS5	Cre16.g659950.t1.1	PRPS5|Chloroplast Ribosomal Protein S5___(1 of 2) K02988 - small subunit ribosomal protein S5 (RP-S5, MRPS5, rpsE)	Cluster -849	PF00333;PF03719	PTHR13718	KOG0877		K02988	GO:0003723;GO:0003735;GO:0005840;GO:0006412		ribosome;RNA binding;structural constituent of ribosome;translation	29.2.1.1.1.1.5	protein.synthesis.ribosomal protein.prokaryotic.chloroplast.30S subunit.S5	Plastid ribosomal protein S5	translation [GO:0006412]	mitochondrial small ribosomal subunit [GO:0005763]	mitochondrial small ribosomal subunit [GO:0005763];RNA binding [GO:0003723];structural constituent of ribosome [GO:0003735];translation [GO:0006412]
1.42337	1.82451	0.926015	0.585571	0.585571	0.813822	0.552529	-0.401959	0.41926	0.502764	0.973716	0.651324	0.129988	-0.438458	-1.04138	-0.329368	1.33199	0.941937	0.00838111	0.385653	-0.365604	0.368811	0.112711	0.926015	-1.15861	-1.11937	-0.868073	-1.51883	-1.74557	-1.95628	-1.02197	-1.49847		DAA00959.1	[gene=ORF1995] [protein=hypothetical protein] [protein_id=DAA00959.1] [location=complement(162100..168087)]	Cluster -849													chloroplast membrane [GO:0031969];integral component of membrane [GO:0016021]	chloroplast membrane [GO:0031969];integral component of membrane [GO:0016021]
0.788963	0.614121	1.31686	0.716611	0.313208	0.973834	0.282433	0.0315122	0.959772	0.465191	0.931581	-0.618291	0.0633532	0.126614	-1.25439	-1.4857	1.16788	0.313208	0.450132	0.889084	0.450132	0.874857	0.569755	0.931581	-1.12272	0.251532	-1.44664	-2.07649	-1.78539	-1.1041	-0.884243	-1.70428	PSRP3	Cre02.g083950.t1.1	PSRP3|Plastid-specific ribosomal protein 3___(1 of 1) K19032 - 30S ribosomal protein 3 (PSRP3)	Cluster -849	PF04839	PTHR35108;PTHR35108:SF1			K19032	GO:0003735;GO:0005840;GO:0006412		ribosome;structural constituent of ribosome;translation	29.2.1.1.1.1.83	protein.synthesis.ribosomal protein.prokaryotic.chloroplast.30S subunit.PSRP3	Plastid-specific ribosomal protein 3	translation [GO:0006412]	ribosome [GO:0005840]	ribosome [GO:0005840];structural constituent of ribosome [GO:0003735];translation [GO:0006412]
0.336958	0.281933	0.580816	0.782669	0.0308972	0.550535	-0.720979	-1.05477	0.88716	0.310747	0.939038	0.833184	0.560706	0.130062	0.070476	1.30407	0.91335	-0.855356	0.553934	1.59046	0.239662	1.13947	-0.323563	1.06055	-1.841	-0.734269	-0.387261	-0.707818	-2.60748	-1.5008	-1.26255	-1.10083		DAA00930.1	[gene=psbH] [protein=photosystem II reaction center protein H] [protein_id=DAA00930.1] [location=complement(76747..77013)]	Cluster -849												photosynthesis [GO:0015979];protein stabilization [GO:0050821]	chloroplast thylakoid membrane [GO:0009535];integral component of membrane [GO:0016021];photosystem II [GO:0009523]	chloroplast thylakoid membrane [GO:0009535];integral component of membrane [GO:0016021];phosphate ion binding [GO:0042301];photosynthesis [GO:0015979];photosystem II [GO:0009523];protein stabilization [GO:0050821]
0.63697	1.09711	0.970106	1.09711	-0.905741	0.409394	-0.00166668	-0.0329917	1.05146	1.2414	1.46243	-0.0965119	-0.277483	0.0754249	0.72648	-1.17987	-0.260631	-0.94652	0.436961	0.518362	0.518362	0.813722	0.826004	1.06293	-1.72572	-0.260631	-0.577316	-0.0646083	-2.28272	-1.88357	-1.50172	-0.94652	PSAF	Cre09.g412100.t1.2	PSAF|Photosystem I reaction center subunit III___(1 of 1) K02694 - photosystem I subunit III (psaF)	Cluster -849	PF02507	PTHR34939;PTHR34939:SF1		1.97.1.12	K02694	GO:0009522;GO:0009538;GO:0015979		photosynthesis;photosystem I;photosystem I reaction center	1.1.2.2	PS.lightreaction.photosystem I.PSI polypeptide subunits	Photosystem I reaction center subunit III	photosynthesis [GO:0015979]	chloroplast thylakoid membrane [GO:0009535];photosystem I reaction center [GO:0009538]	chloroplast thylakoid membrane [GO:0009535];photosynthesis [GO:0015979];photosystem I reaction center [GO:0009538]
0.584043	0.275703	1.86313	1.16743	0.112355	0.633249	0.275703	0.0564252	0.946977	0.901424	1.39019	0.550906	-0.358072	0.449861	0.633249	0.167533	-0.0577828	-0.255507	0.130831	-0.175269	0.793118	0.824356	0.167533	0.275703	-0.593197	-0.2353	-1.7558	-1.41927	-1.93505	-1.78513	-1.81468	-1.81468		DAA01471.1	[protein=photosystem I P700 chlorophyll A apoprotein A1] [protein_id=DAA01471.1] [location=join(32737..32825,complement(174205..174384),complement(69520..71506))]	Cluster -849												photosynthesis [GO:0015979];protein-chromophore linkage [GO:0018298]	chloroplast thylakoid membrane [GO:0009535];integral component of membrane [GO:0016021];photosystem I [GO:0009522]	4 iron, 4 sulfur cluster binding [GO:0051539];chlorophyll binding [GO:0016168];chloroplast thylakoid membrane [GO:0009535];electron transfer activity [GO:0009055];integral component of membrane [GO:0016021];magnesium ion binding [GO:0000287];photosynthesis [GO:0015979];photosystem I [GO:0009522];protein-chromophore linkage [GO:0018298]
0.516371	0.201273	0.404195	0.618371	0.00158554	0.842622	0.0291471	0.652043	1.18575	-0.0910705	0.842622	-0.0631434	-0.260976	-0.474327	1.06793	0.907735	-0.166089	-1.38719	1.30164	0.0107884	0.482044	0.710586	1.83297	0.456188	-0.573468	-0.796585	-0.543583	-0.714641	-1.58016	-3.04493	-1.59168	-0.776015	ATPVD2	Cre09.g405050.t1.2	ATPVD2|Vacuolar ATP synthase subunit D___(1 of 1) K02149 - V-type H+-transporting ATPase subunit D (ATPeV1D, ATP6M)	Cluster -849	PF01813	PTHR11671;PTHR11671:SF1	KOG1647		K02149	GO:0042626		ATPase activity, coupled to transmembrane movement of substances	34.1.1.3	transport.p- and v-ATPases.H+-transporting two-sector ATPase.subunit D	Vacuolar ATP synthase subunit D		Golgi apparatus [GO:0005794];plant-type vacuole [GO:0000325];plasma membrane [GO:0005886];proton-transporting V-type ATPase complex [GO:0033176];vacuolar membrane [GO:0005774]	Golgi apparatus [GO:0005794];plant-type vacuole [GO:0000325];plasma membrane [GO:0005886];proton-transporting ATPase activity, rotational mechanism [GO:0046961];proton-transporting V-type ATPase complex [GO:0033176];vacuolar membrane [GO:0005774]
0.510456	0.34437	-0.235396	1.42784	-1.1355	0.758977	0.788689	0.428521	1.22907	0.257878	0.257878	0.590272	0.0210232	0.240285	1.00291	0.461557	-0.38278	0.0586573	1.11139	0.477936	0.240285	0.832735	0.728978	0.788689	-0.847066	-0.923105	-0.700347	-0.114415	-2.29839	-2.02689	-2.04894	-1.84556		DAA00950.1	[gene=rbcL] [protein=ribulose bisphosphate carboxylase large subunit] [protein_id=DAA00950.1] [location=complement(122490..123917)]	Cluster -849												photorespiration [GO:0009853];reductive pentose-phosphate cycle [GO:0019253]	chloroplast [GO:0009507]	chloroplast [GO:0009507];magnesium ion binding [GO:0000287];monooxygenase activity [GO:0004497];photorespiration [GO:0009853];reductive pentose-phosphate cycle [GO:0019253];ribulose-bisphosphate carboxylase activity [GO:0016984]
1.29239	0.652649	0.582774	0.457536	-0.212471	0.0367891	0.0768868	0.155915	0.738333	1.001	1.12625	1.04842	-0.593959	-0.387552	1.15696	0.421032	-0.617554	-0.523987	0.233441	0.290634	0.439327	0.402657	1.23275	1.32188	-0.713322	-1.04111	-0.861337	0.155915	-2.04898	-2.15116	-1.82009	-1.85201		DAA00949.2	[gene=psaB] [protein=photosystem I P700 chlorophyll A apoprotein A2] [protein_id=DAA00949.2] [location=119601..121808]	Cluster -849												photosynthesis [GO:0015979];protein-chromophore linkage [GO:0018298]	chloroplast thylakoid membrane [GO:0009535];integral component of membrane [GO:0016021];photosystem I [GO:0009522]	4 iron, 4 sulfur cluster binding [GO:0051539];chlorophyll binding [GO:0016168];chloroplast thylakoid membrane [GO:0009535];electron transfer activity [GO:0009055];integral component of membrane [GO:0016021];magnesium ion binding [GO:0000287];photosynthesis [GO:0015979];photosystem I [GO:0009522];protein-chromophore linkage [GO:0018298]
0.44705	0.830009	0.472046	0.690497	-0.538407	-0.0025884	0.188473	-0.0588311	1.26392	0.830009	0.898048	1.48459	-1.41969	-0.261881	1.44533	0.784022	-0.506759	-0.506759	0.85281	0.760836	0.44705	0.396601	1.15961	0.44705	-0.667464	-1.00878	-0.570303	-0.634826	-1.90644	-1.71665	-1.67887	-1.9197	PSAD	Cre05.g238332.t1.1	PSAD|Photosystem I reaction center subunit II, 20 kDa___(1 of 1) K02692 - photosystem I subunit II (psaD)	Cluster -849	PF02531	PTHR31982;PTHR31982:SF4		1.97.1.12	K02692	GO:0009522;GO:0009538;GO:0015979		photosynthesis;photosystem I;photosystem I reaction center	1.1.2.2	PS.lightreaction.photosystem I.PSI polypeptide subunits	photosystem I subunit D-2 (AT1G03130 similarity)	photosynthesis [GO:0015979]	chloroplast thylakoid membrane [GO:0009535];photosystem I reaction center [GO:0009538]	chloroplast thylakoid membrane [GO:0009535];photosynthesis [GO:0015979];photosystem I reaction center [GO:0009538]
1.00784	0.79978	0.420824	1.21933	0.360025	0.990995	0.817631	0.420824	0.596765	0.480524	0.213638	-0.52658	-1.4051	0.634618	0.380419	0.558477	-0.0304252	-0.147633	1.40319	0.922743	-0.319064	0.46074	0.990995	0.500187	-0.395362	-1.01644	-1.01644	-0.69128	-1.74743	-2.22227	-2.1426	-1.51893	RBCS1	Cre02.g120100.t1.2	RBCS1|ribulose-1,5-bisphosphate carboxylase/oxygenase small subunit 1___(1 of 2) K01602 - ribulose-bisphosphate carboxylase small chain (rbcS)	Cluster -849	PF00101	PTHR31262;PTHR31262:SF0		4.1.1.39	K01602				1.3.2	PS.calvin cycle.rubisco small subunit	Ribulose-1,5-bisphosphate carboxylase/oxygenase small subunit 1, chloroplast precursor	carbon fixation [GO:0015977];photorespiration [GO:0009853];photosynthesis [GO:0015979]	chloroplast [GO:0009507]	carbon fixation [GO:0015977];chloroplast [GO:0009507];monooxygenase activity [GO:0004497];photorespiration [GO:0009853];photosynthesis [GO:0015979];ribulose-bisphosphate carboxylase activity [GO:0016984]
-0.230098	0.342188	-0.542386	-0.615389	0.592976	0.213281	0.617556	0.187208	0.161036	1.5459	1.26133	0.187208	-0.455805	0.174131	-0.513411	-0.188591	0.834945	0.187208	0.53113	1.32806	-0.119965	0.678637	1.30589	2.28721	-1.24508	-1.05474	-0.659553	-0.133634	-1.34225	-1.45739	-1.84986	-2.02774	CGL63	Cre10.g444800.t1.2	CGL63|Conserved in the Green Lineage	Cluster -849		PTHR34554;PTHR34554:SF1				GO:0043565		sequence-specific DNA binding	35.2	not assigned.unknown	Predicted protein
0.55717	0.294688	-0.309099	0.138722	-0.0564412	-0.228604	0.53785	0.387784	0.0904858	-1.0998	0.0904858	-0.0635226	-0.383153	-0.595222	-0.814574	-0.12046	-0.134775	0.728439	1.4385	1.8715	0.602013	1.60434	1.38226	2.07744	-0.228604	-0.495889	-0.465631	-0.0493683	-2.06034	-1.87888	-1.5486	-1.26871	AMYA2	Cre08.g362450.t1.2	AMYA2|Alpha-amylase___(1 of 1) PTHR10357//PTHR10357:SF118 - ALPHA-AMYLASE // ALPHA-AMYLASE 2-RELATED	Cluster -849	PF00128;PF07821	PTHR10357;PTHR10357:SF118	KOG0471	3.2.1.1	K01176	GO:0003824;GO:0004556;GO:0005509;GO:0005975;GO:0008152;GO:0016597;GO:0043169		alpha-amylase activity;amino acid binding;calcium ion binding;carbohydrate metabolic process;catalytic activity;cation binding;metabolic process	2.2.2.1.1	major CHO metabolism.degradation.starch.starch cleavage.alpha amylase	alpha-amylase-like 2 (AT1G76130 similarity)	carbohydrate metabolic process [GO:0005975]		alpha-amylase activity (releasing maltohexaose) [GO:0103025];alpha-amylase activity [GO:0004556];calcium ion binding [GO:0005509];carbohydrate metabolic process [GO:0005975]
0.612806	0.857533	0.807186	-0.445527	-0.248423	-0.912896	-0.968121	-0.50126	0.328368	-0.162208	0.344645	1.27983	0.0520439	0.602198	0.0801346	-0.367768	0.175346	0.412329	0.408412	1.65505	0.787962	1.61143	1.69168	1.33639	-0.552185	-0.482502	-0.565132	-1.07508	-1.81943	-1.42673	-1.60752	-1.90856		DAA00944.1	[gene=psbF] [protein=cytochrome b559 beta subunit] [protein_id=DAA00944.1] [location=102148..102282]	Cluster -849												photosynthetic electron transport chain [GO:0009767]	chloroplast thylakoid membrane [GO:0009535];integral component of membrane [GO:0016021];photosystem II reaction center [GO:0009539]	chloroplast thylakoid membrane [GO:0009535];electron transfer activity [GO:0009055];heme binding [GO:0020037];integral component of membrane [GO:0016021];iron ion binding [GO:0005506];photosynthetic electron transport chain [GO:0009767];photosystem II reaction center [GO:0009539]
0.910012	0.00273793	0.886218	-0.443113	0.0220075	-0.616702	-1.45182	-0.913704	0.0507523	0.504934	-0.475159	0.854299	-0.638875	0.435235	-0.235027	0.0793164	0.504934	0.886218	1.60557	1.5095	0.607517	1.18623	1.17878	1.33274	-1.09429	-0.855064	0.547955	-0.0653352	-1.83982	-2.15416	-1.47847	-0.843426		DAA00924.1	[gene=atpE] [protein=CF1 ATP synthase epsilon subunit] [protein_id=DAA00924.1] [location=complement(59955..60380)]	Cluster -849												ATP synthesis coupled proton transport [GO:0015986]	chloroplast thylakoid membrane [GO:0009535];mitochondrial proton-transporting ATP synthase complex, catalytic sector F(1) [GO:0000275]	ATP binding [GO:0005524];ATP synthesis coupled proton transport [GO:0015986];chloroplast thylakoid membrane [GO:0009535];mitochondrial proton-transporting ATP synthase complex, catalytic sector F(1) [GO:0000275];proton-transporting ATP synthase activity, rotational mechanism [GO:0046933]
0.207991	0.0220888	0.0946175	0.969056	-1.22135	0.318237	-0.988495	-1.00739	0.681779	0.934256	0.478109	-0.492755	-0.250485	0.465027	-0.459592	0.0074225	1.22624	0.816016	0.816016	0.922585	0.755554	2.26051	0.910882	0.34533	-0.840468	0.0366971	0.151703	-0.203744	-2.16334	-2.26581	-1.38448	-1.14221	ATPG	Cre11.g481450.t1.2	ATPG|Chloroplast ATP synthase subunit II___(1 of 1) K02109 - F-type H+-transporting ATPase subunit b (ATPF0B, atpF)	Cluster -849	PF00430				K02109	GO:0015078;GO:0015986;GO:0044238;GO:0045263		ATP synthesis coupled proton transport;hydrogen ion transmembrane transporter activity;primary metabolic process;proton-transporting ATP synthase complex, coupling factor F(o)	1.1.4.9	PS.lightreaction.ATP synthase.subunit B (ATPX)	CF0 ATP synthase subunit II precursor	ATP synthesis coupled proton transport [GO:0015986]	integral component of membrane [GO:0016021];proton-transporting ATP synthase complex, coupling factor F(o) [GO:0045263]	ATP synthesis coupled proton transport [GO:0015986];integral component of membrane [GO:0016021];proton transmembrane transporter activity [GO:0015078];proton-transporting ATP synthase complex, coupling factor F(o) [GO:0045263]
-0.161388	0.257542	0.868879	0.868879	0.310144	0.754053	-0.102859	0.438612	0.413258	1.08884	0.777292	-0.102859	0.0676366	-0.80091	0.310144	0.0953371	0.387734	0.538423	1.06739	1.08884	1.11017	0.513707	0.635737	1.49466	-1.24202	-0.871044	-1.28508	-1.20329	-1.68688	-1.75288	-2.1252	-1.75288	SCLB1	Cre17.g703700.t1.1	SCLB1|Succinate-CoA ligase beta chain___(1 of 1) K01900 - succinyl-CoA synthetase beta subunit (LSC2)	Cluster -849	PF00549;PF08442	PTHR11815;PTHR11815:SF1	KOG2799	6.2.1.5	K01900	GO:0003824;GO:0005524;GO:0008152;GO:0046872		ATP binding;catalytic activity;metabolic process;metal ion binding	8.1.6	TCA / organic transformation.TCA.succinyl-CoA ligase	ATP citrate lyase (ACL) family protein (AT2G20420 similarity)	response to cadmium ion [GO:0046686];succinyl-CoA metabolic process [GO:0006104];tricarboxylic acid cycle [GO:0006099]	mitochondrion [GO:0005739];succinate-CoA ligase complex [GO:0042709]	ATP binding [GO:0005524];copper ion binding [GO:0005507];magnesium ion binding [GO:0000287];mitochondrion [GO:0005739];response to cadmium ion [GO:0046686];succinate-CoA ligase (ADP-forming) activity [GO:0004775];succinate-CoA ligase (GDP-forming) activity [GO:0004776];succinate-CoA ligase complex [GO:0042709];succinyl-CoA metabolic process [GO:0006104];tricarboxylic acid cycle [GO:0006099]
-0.217568	0.0380054	-0.431666	0.770824	-0.301709	0.276926	0.532179	0.438528	0.532179	0.741826	0.683142	0.309823	0.107872	-0.0332136	0.856455	0.107872	0.828136	0.210237	1.38132	0.967611	0.683142	0.406776	1.38132	1.52518	-1.58569	-1.85919	-0.947292	-0.745341	-1.10279	-1.91283	-1.84738	-1.79469	SCLA1	Cre03.g193850.t1.2	SCLA1|Succinyl-CoA ligase alpha chain___(1 of 1) K01899 - succinyl-CoA synthetase alpha subunit (LSC1)	Cluster -849	PF00549;PF02629	PTHR11117	KOG1255	6.2.1.5	K01899	GO:0003824;GO:0008152;GO:0048037		catalytic activity;cofactor binding;metabolic process	8.1.6	TCA / organic transformation.TCA.succinyl-CoA ligase	Succinyl-CoA ligase%2C alpha subunit (AT5G08300 similarity)	tricarboxylic acid cycle [GO:0006099]	mitochondrion [GO:0005739];succinate-CoA ligase complex (ADP-forming) [GO:0009361]	mitochondrion [GO:0005739];nucleotide binding [GO:0000166];succinate-CoA ligase (ADP-forming) activity [GO:0004775];succinate-CoA ligase (GDP-forming) activity [GO:0004776];succinate-CoA ligase complex (ADP-forming) [GO:0009361];tricarboxylic acid cycle [GO:0006099]
0.138187	0.268202	0.306007	0.41733	0.255148	0.568805	0.672132	0.561939	1.03595	1.00761	0.955424	0.506391	0.298602	-1.89182	0.454278	0.303547	0.506391	0.217295	0.556745	0.231042	0.915252	0.852218	0.990627	0.868215	-1.86768	-0.576412	-1.6213	-0.0806166	-1.70526	-1.57198	-1.98532	-1.58695	PDC3	Cre03.g165700.t1.1	PDC3|Pyruvate decarboxylase___(1 of 1) 4.1.1.1 - Pyruvate decarboxylase / Pyruvic decarboxylase	Cluster -849	PF00205;PF02775;PF02776	PTHR18968;PTHR18968:SF125		4.1.1.1	K01568	GO:0000287;GO:0003824;GO:0016831;GO:0030976		carboxy-lyase activity;catalytic activity;magnesium ion binding;thiamine pyrophosphate binding	5.2	fermentation.PDC	pyruvate decarboxylase-2 (AT5G54960 similarity)		cytosol [GO:0005829]	carboxy-lyase activity [GO:0016831];cytosol [GO:0005829];magnesium ion binding [GO:0000287];pyruvate decarboxylase activity [GO:0004737];thiamine pyrophosphate binding [GO:0030976]
-0.329234	-0.0500192	0.229851	-0.103028	-0.364622	-0.0172354	-0.952214	-0.919522	0.0667921	0.398479	0.627928	0.284813	0.117662	0.368868	0.142856	-0.568671	1.4491	0.765073	1.38932	0.876823	0.594322	1.4308	1.28613	1.55277	-0.273237	-0.0963638	-0.0963638	0.0667921	-2.25515	-1.49546	-2.16589	-1.96138	ATPD	Cre11.g467569.t1.1	ATPD|Chloroplast ATP synthase delta chain___(1 of 1) K02113 - F-type H+-transporting ATPase subunit delta (ATPF1D, atpH)	Cluster -849	PF00213	PTHR11910;PTHR11910:SF7	KOG1662	3.6.3.14	K02113	GO:0015986;GO:0046933		ATP synthesis coupled proton transport;proton-transporting ATP synthase activity, rotational mechanism	1.1.4.7	PS.lightreaction.ATP synthase.delta chain	F-type H+-transporting ATPase subunit delta (AT4G09650 similarity)		membrane [GO:0016020]	membrane [GO:0016020];proton-transporting ATP synthase activity, rotational mechanism [GO:0046933]
-0.205709	-0.740213	0.523509	0.576544	-0.308205	0.364729	0.0572308	-0.728074	0.611521	0.654821	0.765276	-0.352153	0.280581	-0.567661	0.0120524	-0.939557	1.10284	0.985484	0.985484	0.889089	0.945598	1.06409	1.36411	1.47113	-0.308205	-0.158053	-0.544432	0.032193	-1.68789	-2.24718	-2.35443	-1.54451		DAA00955.1	[gene=atpF] [protein=CF0 ATP synthase subunit I] [protein_id=DAA00955.1] [location=131169..131696]	Cluster -849													chloroplast thylakoid membrane [GO:0009535];integral component of membrane [GO:0016021];proton-transporting ATP synthase complex, coupling factor F(o) [GO:0045263]	ATP binding [GO:0005524];chloroplast thylakoid membrane [GO:0009535];integral component of membrane [GO:0016021];proton-transporting ATP synthase activity, rotational mechanism [GO:0046933];proton-transporting ATP synthase complex, coupling factor F(o) [GO:0045263]
0.459416	-0.551547	0.685436	1.08308	-0.418377	0.348295	0.130596	-0.488016	0.407094	0.20424	0.112013	0.222479	0.442034	0.198145	-0.136218	-0.467018	1.18888	0.810837	1.2434	1.01126	1.02158	1.26308	1.18389	0.985347	-0.814227	-0.411471	-1.59232	-0.608717	-1.90039	-2.01391	-1.89105	-1.70784	ATPC	Cre06.g259900.t1.2	ATPC|Chloroplast ATP synthase gamma chain___(1 of 1) K02115 - F-type H+-transporting ATPase subunit gamma (ATPF1G, atpG)	Cluster -849	PF00231	PTHR11693;PTHR11693:SF21	KOG1531	3.6.3.14	K02115	GO:0015986;GO:0045261;GO:0046933;GO:0046961		ATP synthesis coupled proton transport;proton-transporting ATP synthase activity, rotational mechanism;proton-transporting ATP synthase complex, catalytic core F(1);proton-transporting ATPase activity, rotational mechanism	1.1.4.4	PS.lightreaction.ATP synthase.gamma chain	ATPase%2C F1 complex%2C gamma subunit protein (AT4G04640 similarity)	ATP biosynthetic process [GO:0006754];ATP synthesis coupled proton transport [GO:0015986]	chloroplast thylakoid membrane [GO:0009535];mitochondrial proton-transporting ATP synthase complex, catalytic sector F(1) [GO:0000275]	ATP biosynthetic process [GO:0006754];ATP synthesis coupled proton transport [GO:0015986];chloroplast thylakoid membrane [GO:0009535];mitochondrial proton-transporting ATP synthase complex, catalytic sector F(1) [GO:0000275];proton-transporting ATP synthase activity, rotational mechanism [GO:0046933]
-0.259812	0.309284	0.842565	0.748833	-0.413743	-0.110842	-0.501525	-0.645536	0.309284	0.441252	0.470076	0.00179482	-0.193009	0.3684	-0.110842	0.0334813	1.1378	1.17496	1.47351	0.998948	0.882159	1.4036	0.934432	1.26051	-0.832095	-0.737873	-0.85117	-0.537107	-2.32433	-1.59624	-1.80289	-1.87388		DAA00958.1	[gene=atpB] [protein=CF1 ATP synthase beta subunit] [protein_id=DAA00958.1] [location=complement(160165..161640)]	Cluster -849												mitochondrial ATP synthesis coupled proton transport [GO:0042776]	chloroplast thylakoid membrane [GO:0009535];mitochondrial proton-transporting ATP synthase complex [GO:0005753];proton-transporting ATP synthase complex, catalytic core F(1) [GO:0045261]	ATP binding [GO:0005524];chloroplast thylakoid membrane [GO:0009535];mitochondrial ATP synthesis coupled proton transport [GO:0042776];mitochondrial proton-transporting ATP synthase complex [GO:0005753];proton-transporting ATP synthase activity, rotational mechanism [GO:0046933];proton-transporting ATP synthase complex, catalytic core F(1) [GO:0045261];proton-transporting ATPase activity, rotatio…
-0.300188	0.00637867	0.380036	0.858856	-0.0477734	0.58501	-0.31465	-0.343717	0.655106	0.513765	0.836683	-0.102615	0.203659	-0.300188	0.138889	-0.18619	1.21945	1.06404	1.06404	0.946435	0.95726	1.40866	0.891904	1.12688	-0.986986	-0.870195	-1.02094	-0.756467	-2.18678	-2.16455	-1.84407	-1.43174		DAA00951.1	[gene=atpA] [protein=CF1 ATP synthase alpha subunit] [protein_id=DAA00951.1] [location=124772..126298]	Cluster -849												ATP synthesis coupled proton transport [GO:0015986]	chloroplast thylakoid membrane [GO:0009535];plasma membrane [GO:0005886];proton-transporting ATP synthase complex, catalytic core F(1) [GO:0045261]	ADP binding [GO:0043531];ATP binding [GO:0005524];ATP synthesis coupled proton transport [GO:0015986];chloroplast thylakoid membrane [GO:0009535];plasma membrane [GO:0005886];proton-transporting ATP synthase activity, rotational mechanism [GO:0046933];proton-transporting ATP synthase complex, catalytic core F(1) [GO:0045261];proton-transporting ATPase activity, rotational mechanism [GO:0046961]
0.0887522	1.39841	0.626486	0.80501	0.287679	-0.097502	0.287679	0.384182	0.24854	0.18923	0.228852	0.149286	0.268152	0.268152	0.497513	0.365035	0.0684066	0.46003	1.0777	1.61097	-0.357459	0.644635	0.76982	1.22463	-1.07538	-0.799715	-0.655672	-0.655672	-2.64337	-2.01048	-1.88711	-1.76678		DAA00904.1	[gene=petA] [protein=cytochrome f] [protein_id=DAA00904.1] [location=2898..3851]	Cluster -849												photosynthesis [GO:0015979]	chloroplast [GO:0009507];chloroplast thylakoid membrane [GO:0009535];integral component of thylakoid membrane [GO:0031361]	chloroplast [GO:0009507];chloroplast thylakoid membrane [GO:0009535];electron transfer activity [GO:0009055];heme binding [GO:0020037];integral component of thylakoid membrane [GO:0031361];iron ion binding [GO:0005506];photosynthesis [GO:0015979]
0.903691	0.974195	0.791718	0.333034	-0.234811	0.159634	-0.289867	0.363611	0.541474	0.696615	0.294399	0.689717	-0.650946	-0.243927	0.199841	-0.092284	0.0107669	0.094288	0.818408	0.805089	0.605815	0.955112	0.864596	1.20694	-0.234811	0.0107669	-0.092284	-0.234811	-2.44866	-2.24355	-2.27688	-2.27688	PSBP1	Cre12.g550850.t1.2	PSBP1|Photosystem II Oxygen Evolution Enhancer protein 2___(1 of 1) PTHR31407:SF6 - OXYGEN-EVOLVING ENHANCER PROTEIN 2-1, CHLOROPLASTIC-RELATED	Cluster -849	PF01789	PTHR31407;PTHR31407:SF6			K02717	GO:0005509;GO:0009523;GO:0009654;GO:0015979;GO:0019898		calcium ion binding;extrinsic component of membrane;photosynthesis;photosystem II;photosystem II oxygen evolving complex	1.1.1.2	PS.lightreaction.photosystem II.PSII polypeptide subunits	photosystem II subunit P-1 (AT1G06680 similarity)	photosynthesis [GO:0015979]	extrinsic component of membrane [GO:0019898];photosystem II oxygen evolving complex [GO:0009654]	calcium ion binding [GO:0005509];extrinsic component of membrane [GO:0019898];photosynthesis [GO:0015979];photosystem II oxygen evolving complex [GO:0009654]
0.400767	0.89748	0.764915	0.334827	0.0156446	0.0456453	-0.38284	0.400767	-0.0147057	0.77057	0.552557	0.521649	0.119178	-0.196395	0.301224	-0.155812	0.287662	-0.0377019	0.613295	1.02878	0.649072	0.950788	0.660886	1.1342	-0.221049	0.0973341	-0.0764824	0.0753068	-2.4362	-2.30483	-2.78574	-2.01079	PSBO	Cre09.g396213.t1.1	PSBO|Photosystem II Oxygen Evolution Enhancer protein 1___(1 of 1) K02716 - photosystem II oxygen-evolving enhancer protein 1 (psbO)	Cluster -849	PF01716	PTHR34058;PTHR34058:SF2			K02716	GO:0005509;GO:0009523;GO:0009654;GO:0015979;GO:0016021;GO:0019898;GO:0042549		calcium ion binding;extrinsic component of membrane;integral component of membrane;photosynthesis;photosystem II;photosystem II oxygen evolving complex;photosystem II stabilization	1.1.1.2	PS.lightreaction.photosystem II.PSII polypeptide subunits	PS II oxygen-evolving complex 1 (AT5G66570 similarity)	photosystem II assembly [GO:0010207];photosystem II stabilization [GO:0042549]	photosystem II oxygen evolving complex [GO:0009654]	oxygen evolving activity [GO:0010242];photosystem II assembly [GO:0010207];photosystem II oxygen evolving complex [GO:0009654];photosystem II stabilization [GO:0042549]
0.657576	0.624788	0.116574	0.352909	0.061261	-0.0734154	0.326172	-0.00456291	0.35952	0.339601	0.436649	0.635798	0.292063	0.177386	0.43037	0.816408	0.116574	0.521882	0.57422	1.08696	0.339601	0.715884	0.781987	0.959996	-0.280915	-0.440917	-0.192527	0.0204598	-2.50535	-2.32453	-2.62147	-2.30095	PSBR	Cre06.g261000.t1.2	PSBR|Photosystem II 10 kDa polypeptide___(1 of 1) K03541 - photosystem II 10kDa protein (psbR)	Cluster -849	PF04725	PTHR34369			K03541	GO:0009523;GO:0009654;GO:0015979;GO:0042651		photosynthesis;photosystem II;photosystem II oxygen evolving complex;thylakoid membrane	1.1.1.2	PS.lightreaction.photosystem II.PSII polypeptide subunits	10 kDa photosystem II polypeptide	photosynthesis [GO:0015979]	chloroplast thylakoid membrane [GO:0009535];integral component of membrane [GO:0016021];photosystem II oxygen evolving complex [GO:0009654]	chloroplast thylakoid membrane [GO:0009535];integral component of membrane [GO:0016021];photosynthesis [GO:0015979];photosystem II oxygen evolving complex [GO:0009654]
0.582305	0.10549	0.7079	0.595282	0.0532505	0.276836	0.269048	-0.0562012	0.639952	0.701832	0.474832	0.181007	0.460918	0.122558	0.13103	0.25337	0.529403	0.627307	0.652506	0.875218	0.875218	0.934684	0.802205	0.902502	-0.480861	-0.331124	-1.09534	-0.644777	-2.10783	-2.12328	-2.78886	-2.12639		DAA00941.1	[gene=psbE] [protein=cytochrome b559] [protein_id=DAA00941.1] [location=complement(94592..94840)]	Cluster -849												photosynthetic electron transport chain [GO:0009767]	chloroplast thylakoid membrane [GO:0009535];integral component of membrane [GO:0016021];photosystem II reaction center [GO:0009539]	chloroplast thylakoid membrane [GO:0009535];electron transfer activity [GO:0009055];heme binding [GO:0020037];integral component of membrane [GO:0016021];iron ion binding [GO:0005506];photosynthetic electron transport chain [GO:0009767];photosystem II reaction center [GO:0009539]
0.346935	0.439932	0.408162	0.471113	-0.0442658	0.134594	-0.0234308	0.0819265	0.455593	0.162645	0.351088	0.474968	0.459488	0.471113	0.334418	0.40415	0.793548	0.767831	0.738424	0.853099	1.10443	1.00609	1.0201	0.862314	-0.725931	-0.67948	-1.12226	-0.664274	-2.1457	-2.06918	-2.3734	-2.29404		DAA00964.1	[gene=psbD] [protein=photosystem II reaction center protein D2] [protein_id=DAA00964.1] [location=complement(174574..175632)]	Cluster -849												photosynthetic electron transport in photosystem II [GO:0009772];protein-chromophore linkage [GO:0018298]	chloroplast thylakoid membrane [GO:0009535];integral component of membrane [GO:0016021];photosystem II [GO:0009523]	chlorophyll binding [GO:0016168];chloroplast thylakoid membrane [GO:0009535];electron transporter, transferring electrons within the cyclic electron transport pathway of photosynthesis activity [GO:0045156];integral component of membrane [GO:0016021];iron ion binding [GO:0005506];photosynthetic electron transport in photosystem II [GO:0009772];photosystem II [GO:0009523];protein-chromophore linka…
0.559201	0.488786	0.258961	0.633548	0.0323135	-0.00528749	-0.00528749	0.217573	0.38524	0.283336	0.488786	0.44515	0.338936	-0.0437061	0.626917	0.467103	0.430361	0.495956	1.14689	0.964545	0.659827	1.00255	1.17634	1.08134	-0.870406	-0.779761	-1.11259	-0.736125	-2.29881	-2.10464	-2.30579	-1.92126		DAA00922.1	[gene=psbA] [protein=photosystem II reaction center protein D1] [protein_id=DAA00922.1] [location=complement(join(48775..49077,50898..51128,52228..52368,53781..53984,55234..55413))]	Cluster -849												photosynthetic electron transport in photosystem II [GO:0009772];protein-chromophore linkage [GO:0018298];response to herbicide [GO:0009635]	chloroplast thylakoid membrane [GO:0009535];integral component of membrane [GO:0016021];photosystem II [GO:0009523]	chlorophyll binding [GO:0016168];chloroplast thylakoid membrane [GO:0009535];electron transporter, transferring electrons within the cyclic electron transport pathway of photosynthesis activity [GO:0045156];integral component of membrane [GO:0016021];iron ion binding [GO:0005506];oxidoreductase activity, acting on diphenols and related substances as donors, oxygen as acceptor [GO:0016682];photosy…
0.449675	0.71946	0.314218	0.526147	-0.238511	-0.261914	0.0856698	0.0134769	0.526147	0.26854	0.314218	0.331042	0.227561	0.185592	0.428699	0.521154	0.29153	0.565597	1.05881	1.19293	0.827569	0.979991	1.07343	0.987651	-0.769105	-0.707112	-0.5334	-0.350528	-2.32563	-2.2524	-2.40748	-2.04303		DAA00933.1	[gene=psbB] [protein=photosystem II P680 chlorophyll A apoprotein] [protein_id=DAA00933.1] [location=complement(80277..81803)]	Cluster -849												photosynthetic electron transport in photosystem II [GO:0009772];protein-chromophore linkage [GO:0018298]	chloroplast thylakoid membrane [GO:0009535];integral component of membrane [GO:0016021];photosystem II [GO:0009523]	chlorophyll binding [GO:0016168];chloroplast thylakoid membrane [GO:0009535];electron transporter, transferring electrons within the cyclic electron transport pathway of photosynthesis activity [GO:0045156];integral component of membrane [GO:0016021];photosynthetic electron transport in photosystem II [GO:0009772];photosystem II [GO:0009523];protein-chromophore linkage [GO:0018298]
0.516686	0.684469	0.577428	0.443959	-0.0477139	-0.127395	-0.397855	-0.080488	0.29983	0.195038	0.507155	0.549646	0.283684	0.342196	0.289082	0.393795	0.577428	0.507155	0.873428	1.11407	0.739906	1.01947	1.1038	1.15458	-0.744523	-0.545685	-0.716084	-0.571545	-2.31743	-2.17904	-2.27234	-2.17271		DAA00966.1	[gene=psbC] [protein=photosystem II 44 kDa reaction center protein] [protein_id=DAA00966.1] [location=187025..188410]	Cluster -849												photosynthetic electron transport in photosystem II [GO:0009772];protein-chromophore linkage [GO:0018298]	chloroplast thylakoid membrane [GO:0009535];integral component of membrane [GO:0016021];photosystem II [GO:0009523]	chlorophyll binding [GO:0016168];chloroplast thylakoid membrane [GO:0009535];electron transporter, transferring electrons within the cyclic electron transport pathway of photosynthesis activity [GO:0045156];integral component of membrane [GO:0016021];metal ion binding [GO:0046872];photosynthetic electron transport in photosystem II [GO:0009772];photosystem II [GO:0009523];protein-chromophore link…
0.517455	1.17709	0.459727	-0.207156	-0.0605581	0.244073	0.517455	0.184145	-1.12988	-0.143968	-0.487399	-0.335176	0.263945	0.00138403	-1.17799	-0.870749	0.244073	2.16	1.70127	1.31597	-0.249576	1.01763	1.03552	1.17709	-0.123026	0.762528	-1.49862	-1.47345	-1.10594	-0.755916	-1.86028	-1.29966	PRPS1	Cre09.g394750.t1.2	PRPS1|Chloroplast Ribosomal Protein S1___(1 of 2) PTHR10724//PTHR10724:SF7 - S1 RNA-BINDING DOMAIN-CONTAINING PROTEIN 1 // RIBOSOMAL PROTEIN S1-RELATED	Cluster -849	PF00575	PTHR10724;PTHR10724:SF7				GO:0003676;GO:0003723;GO:0003735;GO:0005840;GO:0006412		nucleic acid binding;ribosome;RNA binding;structural constituent of ribosome;translation	29.2.1.1.3.1.1	protein.synthesis.ribosomal protein.prokaryotic.unknown organellar.30S subunit.S1	Plastid ribosomal protein S1, polyribonucleotide nucleotidyltransferase	translation [GO:0006412]	chloroplast [GO:0009507];cytosolic small ribosomal subunit [GO:0022627]	chloroplast [GO:0009507];cytosolic small ribosomal subunit [GO:0022627];mRNA binding [GO:0003729];structural constituent of ribosome [GO:0003735];translation [GO:0006412]
-0.120331	1.45028	1.70349	0.498898	1.41457	0.271154	0.528375	0.867176	-1.59226	-0.724335	-1.64062	-0.189183	-0.0693998	0.0141597	-0.40262	0.513662	1.13046	0.839935	-0.439242	0.348415	1.13046	1.4026	0.686977	0.424317	-1.73898	-0.0863086	-0.40262	-0.904921	-1.22384	-1.15814	-0.987684	-1.54445		Cre05.g242858.t1.1	//unknown protein//	Cluster -849									35.2	not assigned.unknown	ubiquitin-specific protease 16
-0.292601	1.41503	-0.165285	-1.01638	1.00364	1.35999	0.884814	0.809297	-1.05821	0.183766	0.166803	0.0812461	-1.01638	0.974162	0.284508	0.0812461	0.43241	1.26241	-0.147326	0.899801	0.496953	0.794073	0.748155	0.639593	0.0292933	-0.517582	-0.403996	-0.872337	-1.25024	-3.01143	-1.63132	-1.1641	TIF3	Cre01.g001550.t1.1	TIF3|Predicted translation initiation factor 3___(1 of 1) K02520 - translation initiation factor IF-3 (infC, MTIF3)	Cluster -849	PF00707;PF05198	PTHR10938			K02520	GO:0003743;GO:0006413		translation initiation factor activity;translational initiation	29.2.3	protein.synthesis.initiation	Translation initiation factor 3 protein	ribosome disassembly [GO:0032790]		ribosome binding [GO:0043022];ribosome disassembly [GO:0032790];translation initiation factor activity [GO:0003743]
-1.29389	-0.705899	0.201085	0.574798	0.333228	1.28874	-1.38032	-0.402477	1.30604	2.0275	1.04372	2.09243	-0.165181	-0.808774	0.00971173	0.238979	0.629864	-0.362587	0.445325	-0.482633	-1.51114	-1.01727	-1.93519	-1.08054	0.351987	1.46071	0.238979	-0.482633	0.124903	-0.402477	-0.726402	0.38941	HEL31	Cre06.g306850.t1.2	HEL31|DEAD/DEAH box helicase___(1 of 1) K18655 - ATP-dependent RNA helicase DDX19/DBP5 [EC:3.6.4.13] (DDX19, DBP5)	Cluster -849	PF00271;PF04851	PTHR24031;PTHR24031:SF318	KOG0332	3.6.4.13	K18655	GO:0003677;GO:0005524;GO:0016787		ATP binding;DNA binding;hydrolase activity	28.1	DNA.synthesis/chromatin structure	P-loop containing nucleoside triphosphate hydrolases superfamily protein (AT3G53110 similarity)	poly(A)+ mRNA export from nucleus [GO:0016973]	cytoplasmic stress granule [GO:0010494];nucleus [GO:0005634]	ATP binding [GO:0005524];cytoplasmic stress granule [GO:0010494];nucleus [GO:0005634];poly(A)+ mRNA export from nucleus [GO:0016973];RNA binding [GO:0003723];RNA helicase activity [GO:0003724]
0.430648	-1.41584	-1.30409	-1.26732	-0.051283	0.376027	0.265186	0.208942	1.77919	2.33034	2.34976	1.23992	-1.34109	-1.45359	-0.231631	-0.170882	-0.080948	0.036788	0.824381	0.874871	-0.355127	-0.809812	0.036788	0.0658447	0.773432	-0.080948	-0.946706	0.320873	-0.709274	-0.981448	-0.481365	-0.231631	CPLD7	Cre06.g278117.t1.1	CPLD7|Conserved in the Plant Lineage and Diatoms	Cluster -849		PTHR15157							35.2	not assigned.unknown	ribosomal RNA small subunit methyltransferase G (AT2G45990 similarity)	SNARE complex assembly [GO:0035493]	endosome [GO:0005768];lytic vacuole [GO:0000323]	endosome [GO:0005768];lytic vacuole [GO:0000323];SNARE binding [GO:0000149];SNARE complex assembly [GO:0035493]
-1.52528	-0.96849	-0.571838	-2.7531	0.366329	-0.771574	-0.0986271	-2.14964	-0.0262829	0.734985	0.932853	-0.105516	1.36826	1.30131	0.107183	1.16544	1.02583	0.562026	0.611697	-0.284091	-0.962489	-1.44442	-0.773736	0.309385	1.03539	0.721812	0.143351	0.241108	0.480264	0.50138	0.620263	0.206232	THK3	Cre12.g493550.t1.2	THK3|Thymidine kinase___(1 of 1) PTHR11652:SF1 - 28S RIBOSOMAL PROTEIN S12, MITOCHONDRIAL	Cluster -849	PF13181;PF13371;PF13414	PTHR11652;PTHR11652:SF1				GO:0003735;GO:0005515;GO:0005622;GO:0005840;GO:0006412		intracellular;protein binding;ribosome;structural constituent of ribosome;translation	35.2	not assigned.unknown	Tetratricopeptide repeat (TPR)-like superfamily protein	RNA catabolic process [GO:0006401]	chloroplast [GO:0009507];Ski complex [GO:0055087]	chloroplast [GO:0009507];RNA catabolic process [GO:0006401];Ski complex [GO:0055087]
-1.43266	-1.29362	-0.879193	-2.0287	-1.45165	-0.789597	-0.820915	-1.97058	0.307242	0.547219	0.68519	0.906445	0.67561	0.859593	0.67561	0.84347	0.244675	0.308954	0.484085	0.818782	-0.843475	-0.0645414	-1.64531	0.58279	0.665937	-0.841043	0.891072	1.12465	1.0417	0.740805	0.758671	0.89879		Cre03.g211745.t1.1	(1 of 1) K00666 - fatty-acyl-CoA synthase [EC:6.2.1.-] (K00666)	Cluster -849	PF00501;PF13193	PTHR24096;PTHR24096:SF53	KOG1176		K00666	GO:0003824;GO:0008152		catalytic activity;metabolic process	11.1.8	lipid metabolism.FA synthesis and FA elongation.acyl CoA ligase	AMP-dependent synthetase and ligase family protein (AT1G77240 similarity)			catalytic activity [GO:0003824]
-1.89997	-1.40095	-0.880672	-0.0443551	-1.0076	0.418495	0.135141	0.112925	0.310698	0.69217	1.55466	0.754021	-0.0898565	0.157293	0.608961	1.8107	0.201429	1.07606	0.288958	0.856058	-1.42787	-1.42787	-1.18876	0.461211	-1.0076	-1.37411	-1.26768	0.0906454	0.733457	0.567028	0.503705	1.6837		Cre12.g534900.t1.1	//unknown protein//	Cluster -849									35.2	not assigned.unknown	glycine decarboxylase P-protein 2 (AT2G26080 similarity)
-1.81754	-0.853011	-0.500623	-0.0351729	-1.48398	0.31036	-0.213233	-0.0351729	-0.0856683	0.16395	1.27142	1.09636	-0.342682	0.286129	1.16242	1.73536	0.358616	0.665919	0.286129	0.917718	-1.0206	-1.63401	-1.10562	-0.0351729	-1.3658	-1.2203	-1.0206	0.0150355	0.642663	0.689116	1.24972	1.91825		Cre06.g301350.t1.1	//unknown protein//	Cluster -849									35.2	not assigned.unknown	GTP-binding protein 1 (AT5G52210 similarity)
0.0618643	0.886486	0.0618643	0.599753	0.886486	0.000256071	0.482705	0.304522	0.0618643	0.942846	2.20788	0.998904	-1.53335	-1.31939	-2.05123	-1.46151	-0.972704	-0.572027	-1.53335	-0.904796	0.772779	0.000256071	-1.31939	-0.124105	-0.441984	-0.0617336	0.304522	-0.124105	0.599753	0.541406	1.11006	1.59545	BCA2	Cre05.g245900.t1.2	BCA2|Branched-chain amino acid aminotransferase___(1 of 1) PTHR11825:SF46 - BRANCHED-CHAIN-AMINO-ACID AMINOTRANSFERASE 3, CHLOROPLASTIC	Cluster -849	PF01063	PTHR11825;PTHR11825:SF46	KOG0975	2.6.1.42	K00826	GO:0003824;GO:0004084;GO:0008152;GO:0009081		branched-chain amino acid metabolic process;branched-chain-amino-acid transaminase activity;catalytic activity;metabolic process	13.1.4.1.4	amino acid metabolism.synthesis.branched chain group.common.branched-chain-amino-acid aminotransferase	branched-chain amino acid aminotransferase 5 / branched-chain amino acid transaminase 5 (BCAT5) (AT5G65780 similarity)	branched-chain amino acid biosynthetic process [GO:0009082]		branched-chain amino acid biosynthetic process [GO:0009082];branched-chain-amino-acid transaminase activity [GO:0004084];L-isoleucine transaminase activity [GO:0052656];L-leucine transaminase activity [GO:0052654];L-valine transaminase activity [GO:0052655]
0.541667	1.35904	1.06279	1.26158	0.487522	1.11298	-0.135215	0.858637	0.378043	1.31047	0.858637	0.701815	-1.34891	-1.92469	-0.194453	-1.92469	-1.21157	-1.21157	-0.254171	-0.749654	0.32271	-0.375023	-1.34891	-0.944164	-0.813935	-0.685912	0.910196	-0.436188	-0.194453	0.266967	0.961405	1.35904	DAE1	Cre05.g237400.t1.2	DAE1|Diaminopimelate epimerase___(1 of 1) 5.1.1.7 - Diaminopimelate epimerase	Cluster -849	PF01678	PTHR31689;PTHR31689:SF0		5.1.1.7	K01778	GO:0008837;GO:0009089		diaminopimelate epimerase activity;lysine biosynthetic process via diaminopimelate	13.1.3.5.4	amino acid metabolism.synthesis.aspartate family.lysine.diaminopimelate epimerase	diaminopimelate epimerase family protein (AT3G53580 similarity)	lysine biosynthetic process via diaminopimelate [GO:0009089]	chloroplast stroma [GO:0009570];cytosol [GO:0005829]	chloroplast stroma [GO:0009570];cytosol [GO:0005829];diaminopimelate epimerase activity [GO:0008837];lysine biosynthetic process via diaminopimelate [GO:0009089]
-0.403322	1.07519	0.567231	-0.0712549	1.12485	-0.236179	-1.51803	-0.687045	0.0374763	0.567231	0.670513	1.02533	-1.15503	-1.70363	-1.51803	-1.89205	0.410693	0.0914993	0.618986	-0.403322	0.198811	-0.516035	-0.687045	-0.516035	-0.572783	-0.12598	0.82382	-1.09555	1.32153	1.02533	2.12412	1.41871	MTT1	Cre16.g651550.t1.2	MTT1|Mitochondrial transcription termination factor___(1 of 13) PF02536 - mTERF (mTERF)	Cluster -849	PF02536					GO:0003690;GO:0005739;GO:0006355		double-stranded DNA binding;mitochondrion;regulation of transcription, DNA-templated	35.2	not assigned.unknown	Mitochondrial transcription termination factor	DNA-templated transcription, termination [GO:0006353];regulation of transcription, DNA-templated [GO:0006355]		DNA-templated transcription, termination [GO:0006353];double-stranded DNA binding [GO:0003690];regulation of transcription, DNA-templated [GO:0006355]
1.72738	0.338793	0.0600565	1.22484	0.700893	1.39464	0.430327	-0.225157	0.430327	-0.715688	-0.225157	0.611361	-0.616	-0.225157	-2.09083	-0.715688	-0.129343	-0.517126	-1.75959	-1.43702	-0.225157	-0.225157	-0.816174	-1.22658	-0.517126	0.521177	-0.517126	-0.616	0.78979	0.965648	1.39464	2.21021	AHD1	Cre18.g749447.t1.1	AHD1|Bifunctional aspartate kinase/homoserine dehydrogenase___(1 of 2) K12524 - bifunctional aspartokinase / homoserine dehydrogenase 1 (thrA)	Cluster -849	PF00696;PF00742;PF01842;PF03447;PF13840	PTHR21499;PTHR21499:SF1	KOG0455	1.1.1.3;2.7.2.4	K12524	GO:0004072;GO:0006520;GO:0008152;GO:0008652;GO:0016491;GO:0016597;GO:0050661;GO:0055114		amino acid binding;aspartate kinase activity;cellular amino acid biosynthetic process;cellular amino acid metabolic process;metabolic process;NADP binding;oxidation-reduction process;oxidoreductase activity	13.1.3.6.1	amino acid metabolism.synthesis.aspartate family.misc.homoserine	aspartate kinase-homoserine dehydrogenase ii (AT4G19710 similarity)	aspartate family amino acid biosynthetic process [GO:0009067];homoserine biosynthetic process [GO:0009090];lysine biosynthetic process via diaminopimelate [GO:0009089];threonine biosynthetic process [GO:0009088]		aspartate family amino acid biosynthetic process [GO:0009067];aspartate kinase activity [GO:0004072];ATP binding [GO:0005524];homoserine biosynthetic process [GO:0009090];homoserine dehydrogenase activity [GO:0004412];lysine biosynthetic process via diaminopimelate [GO:0009089];NADP binding [GO:0050661];threonine biosynthetic process [GO:0009088]
1.30478	0.460592	0.307706	1.33389	1.3773	-0.231745	-0.442236	-0.46174	-0.326515	0.723212	-0.138433	0.0976545	-1.83752	-1.86209	-1.55023	-0.680525	-0.0101651	0.881751	-0.620071	-0.0648075	-1.5269	-0.540385	-1.27596	-1.03502	0.203593	1.36286	-0.231745	0.342012	1.3773	1.79511	0.658618	0.609716	OPR36	Cre09.g386200.t1.1	OPR36|OctotricoPeptide Repeat Protein___(1 of 85) PTHR21228 - FAST LEU-RICH DOMAIN-CONTAINING	Cluster -849		PTHR21228							35.2	not assigned.unknown	Insulinase (Peptidase family M16) family protein (AT2G41790 similarity)
1.19842	0.93778	1.00353	1.35821	0.534799	0.0808203	-0.430091	-0.098919	-0.0266615	0.568953	0.0808203	-0.135229	-1.16398	-2.03682	-1.08437	-1.16398	0.116421	-0.171654	0.151906	-1.69605	-1.1241	-0.355634	-1.82259	-0.505069	-0.467515	0.568953	-0.098919	0.187275	0.771673	1.73248	1.32645	1.7631	AAD1	Cre03.g206600.t1.2	AAD1|Acetohydroxyacid dehydratase___(1 of 1) 4.2.1.9 - Dihydroxy-acid dehydratase	Cluster -849	PF00920	PTHR21000;PTHR21000:SF5		4.2.1.9	K01687	GO:0003824;GO:0004160;GO:0008152;GO:0009082		branched-chain amino acid biosynthetic process;catalytic activity;dihydroxy-acid dehydratase activity;metabolic process	35.1	not assigned.no ontology	dehydratase family (AT3G23940 similarity)	branched-chain amino acid biosynthetic process [GO:0009082]	chloroplast stroma [GO:0009570]	4 iron, 4 sulfur cluster binding [GO:0051539];branched-chain amino acid biosynthetic process [GO:0009082];chloroplast stroma [GO:0009570];dihydroxy-acid dehydratase activity [GO:0004160];hydro-lyase activity [GO:0016836];metal ion binding [GO:0046872]
-0.00348816	1.65796	0.184788	0.721689	0.295433	0.476132	0.0345598	0.368257	0.110068	-0.236157	-0.196857	-1.11561	-1.57559	0.331944	-1.34192	-1.52824	-0.0802099	-0.641531	-0.93957	0.147528	-0.93957	-0.236157	-1.43448	-1.20528	-0.31542	0.721689	1.41164	-0.395566	0.79034	0.652383	2.59307	1.68816	LEU3	Cre07.g325400.t1.2	LEU3|Isopropylmalate dehydrogenase___(1 of 1) 1.1.1.85 - 3-isopropylmalate dehydrogenase / IMDH	Cluster -849	PF00180	PTHR11835;PTHR11835:SF35	KOG0786	1.1.1.85	K00052	GO:0000287;GO:0003862;GO:0005737;GO:0009098;GO:0016616;GO:0051287;GO:0055114		3-isopropylmalate dehydrogenase activity;cytoplasm;leucine biosynthetic process;magnesium ion binding;NAD binding;oxidation-reduction process;oxidoreductase activity, acting on the CH-OH group of donors, NAD or NADP as acceptor	13.1.4.4.3	amino acid metabolism.synthesis.branched chain group.leucine specific.3-isopropylmalate dehydrogenase	isopropylmalate dehydrogenase 2 (AT1G80560 similarity)	leucine biosynthetic process [GO:0009098]	cytosol [GO:0005829]	3-isopropylmalate dehydrogenase activity [GO:0003862];cytosol [GO:0005829];leucine biosynthetic process [GO:0009098];magnesium ion binding [GO:0000287];NAD binding [GO:0051287]
0.00199416	1.11795	0.0365962	0.32655	0.300142	0.622583	-0.725635	0.0984021	-0.362298	0.220223	0.339721	-0.0818403	-1.59346	-1.70178	-1.28781	-1.41698	-0.260175	-0.617475	-0.481091	-0.725635	-1.0045	-0.384401	-0.996356	-0.451183	0.105236	0.881186	1.51193	0.495587	0.418139	1.28983	1.40186	2.92269		Cre07.g335400.t1.1	(1 of 1) PTHR19211//PTHR19211:SF7 - ATP-BINDING TRANSPORT PROTEIN-RELATED // ABC TRANSPORTER-RELATED PROTEIN	Cluster -849	PF00005;PF12848	PTHR19211;PTHR19211:SF7	KOG0927	3.6.1.3		GO:0005524;GO:0016887		ATP binding;ATPase activity	34.16	transport.ABC transporters and multidrug resistance systems	general control non-repressible 5 (AT5G64840 similarity)	negative regulation of translational elongation [GO:0045900];translation [GO:0006412]		ATP binding [GO:0005524];ATPase activity [GO:0016887];negative regulation of translational elongation [GO:0045900];rRNA binding [GO:0019843];translation [GO:0006412];tRNA binding [GO:0000049]
1.33134	0.802163	0.543374	-0.0737251	1.00064	0.543374	-0.0737251	0.0959174	-0.4873	0.802163	-0.199985	0.414612	-1.63341	-0.78396	-1.49253	-1.52352	-0.914273	-0.577862	-1.00528	-0.121476	-1.94344	-1.0692	-0.935143	-0.0263956	-0.292005	0.327031	0.902313	0.951701	0.902313	0.951701	1.77124	1.81333		Cre06.g278255.t1.1	//unknown protein//	Cluster -849						GO:0042309;GO:0050825;GO:0050826		homoiothermy;ice binding;response to freezing	35.2	not assigned.unknown	ser/arg-rich protein kinase 4
-0.181627	-0.340697	-1.30027	-0.751317	-0.129222	0.378435	0.279203	-0.667666	0.40307	-0.44836	0.0773329	-1.06498	-0.394358	-0.69546	-2.37622	-2.11108	0.740995	1.3585	-0.155383	-0.260803	-0.751317	0.128235	-0.0511958	0.54947	-0.207941	-0.129222	0.378435	1.61974	1.38056	1.76865	1.29197	1.66254	PRPL10	Cre06.g272850.t1.2	PRPL10|Chloroplast ribosomal protein L1___(1 of 1) K02864 - large subunit ribosomal protein L10 (RP-L10, MRPL10, rplJ)	Cluster -849	PF00466	PTHR11560			K02864	GO:0005622;GO:0042254		intracellular;ribosome biogenesis	29.2.1.1.1.2.10	protein.synthesis.ribosomal protein.prokaryotic.chloroplast.50S subunit.L10	Ribosomal protein L10 family protein (AT5G13510 similarity)	ribosome biogenesis [GO:0042254];translation [GO:0006412]	large ribosomal subunit [GO:0015934]	large ribosomal subunit [GO:0015934];ribosome biogenesis [GO:0042254];structural constituent of ribosome [GO:0003735];translation [GO:0006412]
-0.329315	0.303978	0.412457	-0.981054	-0.431416	0.0984723	-0.907952	-0.728083	0.933566	-0.14549	-0.799536	1.1608	-0.728083	-0.763731	-1.26141	-3.0471	-0.228519	0.366151	-0.261975	-0.0470011	-0.431416	0.549778	-0.14549	-0.162025	-0.657267	-0.0144429	1.04801	1.03379	1.11869	1.6625	1.93367	1.44945		Cre48.g761197.t1.1	(1 of 2) K02906 - large subunit ribosomal protein L3 (RP-L3, MRPL3, rplC)	Cluster -849	PF00297	PTHR11229;PTHR11229:SF5			K02906	GO:0003735;GO:0005622;GO:0005840;GO:0006412		intracellular;ribosome;structural constituent of ribosome;translation	29.2.1.1.1.2.3	protein.synthesis.ribosomal protein.prokaryotic.chloroplast.50S subunit.L3	Ribosomal protein L3 family protein (AT2G43030 similarity)	translation [GO:0006412]	ribosome [GO:0005840]	ribosome [GO:0005840];structural constituent of ribosome [GO:0003735];translation [GO:0006412]
0.993684	0.874777	-0.0869381	-0.442597	-0.236789	-0.525417	-0.624788	-1.36195	0.654632	-0.0939952	-0.338812	1.55525	-1.84256	-1.49412	-2.05394	-0.836598	0.168309	-0.718008	-1.46744	0.516014	0.0935546	0.406664	0.181805	-0.0939952	0.516014	0.275413	0.735063	-0.0658381	0.503257	2.01934	1.96951	0.820495		Cre06.g278087.t1.1	(1 of 4) PTHR16222//PTHR16222:SF17 - ADP-RIBOSYLGLYCOHYDROLASE // SUBFAMILY NOT NAMED	Cluster -849	PF03747	PTHR16222;PTHR16222:SF17							35.2	not assigned.unknown	endoribonuclease L-PSP family protein
1.50282	1.12732	0.385081	1.62387	-0.471859	0.539602	-0.797719	-0.31415	0.198195	-0.34543	0.622549	1.17849	-1.17357	-0.932196	-2.08643	-2.81518	-0.0988692	-0.535895	-0.205732	1.32995	-0.898344	0.256198	-0.6493	-0.252002	-0.34543	0.799138	1.06283	0.125036	-0.600488	0.812544	0.227255	0.731719		Cre09.g401515.t1.1	//unknown protein//	Cluster -849						GO:0016491;GO:0055114		oxidation-reduction process;oxidoreductase activity	35.2	not assigned.unknown	FAD/NAD(P)-binding oxidoreductase			oxidoreductase activity [GO:0016491]
0.91235	0.364656	0.0411452	0.398274	0.811132	0.17091	-0.689349	-1.26755	-0.161866	-0.458172	0.330746	0.632244	-1.19674	-0.216243	-2.40737	-2.80847	-0.0179271	0.0557736	-0.177325	0.490916	-0.760527	0.0921173	-0.925528	-0.567794	0.163812	0.651129	1.53135	0.529966	0.471248	0.780857	1.76077	1.46547	GRX6	Cre01.g047800.t1.1	GRX6|Glutaredoxin 6, CGFS type, probably chloroplastic___(1 of 1) PTHR10293//PTHR10293:SF45 - GLUTAREDOXIN-RELATED PROTEIN // MONOTHIOL GLUTAREDOXIN-S16, CHLOROPLASTIC	Cluster -849	PF00462	PTHR10293;PTHR10293:SF45	KOG1752			GO:0009055;GO:0015035;GO:0045454		cell redox homeostasis;electron carrier activity;protein disulfide oxidoreductase activity	34.21	transport.calcium	CAX-interacting protein 2 (AT2G38270 similarity)		mitochondrial matrix [GO:0005759];mitochondrion [GO:0005739]	electron transfer activity [GO:0009055];iron-sulfur cluster binding [GO:0051536];metal ion binding [GO:0046872];mitochondrial matrix [GO:0005759];mitochondrion [GO:0005739];protein disulfide oxidoreductase activity [GO:0015035]
-0.128263	1.98073	0.603459	0.868362	1.24763	0.206527	-0.0642433	0.368036	-1.29283	0.34806	-0.77967	0.0411555	-1.36935	-0.548054	-0.922447	-1.55124	-0.732724	-0.214546	-0.662892	0.793705	-0.639776	-1.24229	-1.0193	-1.24229	1.55697	1.98073	1.57376	1.06962	-0.0642433	-0.412719	0.186066	0.0620467	CGL21	Cre09.g402950.t1.1	CGL21|Conserved in the Green Lineage	Cluster -849		PTHR36793;PTHR36793:SF1							35.2	not assigned.unknown	Predicted protein		chloroplast envelope [GO:0009941];chloroplast thylakoid membrane [GO:0009535];integral component of membrane [GO:0016021]	chloroplast envelope [GO:0009941];chloroplast thylakoid membrane [GO:0009535];integral component of membrane [GO:0016021]
1.59294	2.30169	0.709244	1.26882	-0.647353	-0.776526	-0.46049	-0.0643936	-1.15997	0.0564278	-0.188649	-0.497228	-1.48681	0.0564278	0.29874	-0.200124	-0.950379	-0.534277	-0.869279	-0.509545	-0.0200719	-0.73737	-1.03301	-0.0200719	0.499034	1.56236	2.11645	1.87327	-0.436168	-0.634643	-0.293015	-0.816034	CGL52	Cre12.g536800.t1.2	CGL52|Conserved in the Green Lineage___(1 of 8) PF10184 - Uncharacterized conserved protein (DUF2358) (DUF2358)	Cluster -849	PF10184	PTHR36334;PTHR36334:SF1							35.2	not assigned.unknown	transmembrane protein%2C putative (DUF2358) (AT1G65230 similarity)		chloroplast [GO:0009507];integral component of membrane [GO:0016021]	chloroplast [GO:0009507];integral component of membrane [GO:0016021]
0.914227	0.997157	0.912982	0.936679	0.947223	0.838088	0.902901	0.919789	1.02099	1.03607	1.01901	1.04273	-0.88672	-1.27913	-0.802926	-1.31104	-1.18105	-1.03512	-1.00933	-0.782149	-0.990251	-0.950038	-0.974748	-0.916334	0.954692	1.01302	1.0928	1.06214	-0.851232	-1.11881	-0.819069	-0.702563	ALD5	Cre12.g500150.t1.1	ALD5|Aldehyde dehydrogenase___(1 of 1) K00128 - aldehyde dehydrogenase (NAD+) (E1.2.1.3)	Cluster -849	PF00171	PTHR11699;PTHR11699:SF211		1.2.1.3	K00128	GO:0008152;GO:0016491;GO:0016620;GO:0055114		metabolic process;oxidation-reduction process;oxidoreductase activity;oxidoreductase activity, acting on the aldehyde or oxo group of donors, NAD or NADP as acceptor	5.1	fermentation.aldehyde dehydrogenase	aldehyde dehydrogenase 2B7 (AT1G23800 similarity)			aldehyde dehydrogenase (NAD+) activity [GO:0004029]
1.12705	1.13037	1.16287	0.813398	1.05356	0.976244	0.823426	0.823426	0.782495	0.798104	1.11019	0.513982	-0.822826	-0.633958	-1.1417	-1.26956	-0.471114	-0.899464	-1.45748	-1.32501	-0.988512	-1.18321	-0.646328	-0.512875	1.23848	1.13369	0.803236	0.959786	-0.751749	-0.904126	-1.23924	-1.00314		Cre11.g467597.t1.1	(1 of 3) 3.6.3.29 - Molybdate-transporting ATPase	Cluster -849	PF00005;PF01061;PF08370	PTHR19241;PTHR19241:SF262		3.6.3.29		GO:0005524;GO:0016020;GO:0016887		ATP binding;ATPase activity;membrane	34.16	transport.ABC transporters and multidrug resistance systems	pleiotropic drug resistance 10		integral component of membrane [GO:0016021]	ATP binding [GO:0005524];ATPase activity [GO:0016887];integral component of membrane [GO:0016021]
0.949647	1.70916	0.462796	0.961032	0.383876	0.445405	0.392727	0.957239	0.303225	0.462796	0.968599	1.05823	-1.48044	-0.940828	-0.653729	-0.809775	-0.934482	-0.871601	-0.560895	0.375001	-1.057	-1.13654	-0.724931	-0.459176	0.922953	0.865081	1.51886	1.55127	-1.80318	-1.56227	-0.538048	-0.755005	NAB1	Cre06.g268600.t1.2	NAB1|Nucleic acid binding protein___(1 of 1) PF00076//PF00313 - RNA recognition motif. (a.k.a. RRM, RBD, or RNP domain) (RRM_1) // 'Cold-shock' DNA-binding domain (CSD)	Cluster -849	PF00076;PF00313	PTHR23003				GO:0000166;GO:0003676;GO:0003677;GO:0006355		DNA binding;nucleic acid binding;nucleotide binding;regulation of transcription, DNA-templated	35.2	not assigned.unknown	Nucleic acid binding protein		cytoplasm [GO:0005737];nucleus [GO:0005634];ribonucleoprotein complex [GO:1990904]	cytoplasm [GO:0005737];mRNA binding [GO:0003729];nucleus [GO:0005634];ribonucleoprotein complex [GO:1990904]
0.231832	0.937669	0.00412381	0.522723	0.822868	0.243829	0.849212	0.859707	-0.0148387	0.958237	1.07977	0.219805	-0.807624	-0.537412	-1.35811	-1.1187	-0.0211758	0.285563	-1.33276	-1.69186	-0.322591	-0.573017	-1.49571	-0.921839	1.27067	1.92669	1.38435	1.1492	-0.182546	0.49445	-1.07865	-1.78386	METH	Cre06.g250902.t1.1	METH|Cobalamin-independent methionine synthase___(1 of 1) 2.1.1.13 - Methionine synthase / Vitamin B12 methyltransferase	Cluster -838	PF00809;PF02310;PF02574;PF02965	PTHR21091;PTHR21091:SF112	KOG1579	2.1.1.13	K00548	GO:0005622;GO:0008705;GO:0009086;GO:0031419;GO:0042558;GO:0044237;GO:0046872		cellular metabolic process;cobalamin binding;intracellular;metal ion binding;methionine biosynthetic process;methionine synthase activity;pteridine-containing compound metabolic process	35.2	not assigned.unknown	Homocysteine S-methyltransferase family protein (AT3G25900 similarity)	methylation [GO:0032259];pteridine-containing compound metabolic process [GO:0042558]	cytosol [GO:0005829]	cobalamin binding [GO:0031419];cytosol [GO:0005829];metal ion binding [GO:0046872];methionine synthase activity [GO:0008705];methylation [GO:0032259];pteridine-containing compound metabolic process [GO:0042558]
-0.582957	0.25735	0.940222	0.682001	-0.728788	0.319852	-0.335821	-0.992661	1.21491	0.381715	1.45203	0.225859	-0.0650742	-0.370518	-1.90477	-1.816	0.473359	0.162393	-1.0313	-1.14871	-0.992661	-0.198954	-0.878174	-0.267003	1.97201	2.13596	1.40013	0.968254	-0.13165	0.000780624	-0.840489	-0.301311		Cre06.g300700.t1.1	Flavin reductase___(1 of 1) PTHR15020//PTHR15020:SF25 - FLAVIN REDUCTASE-RELATED // SUBFAMILY NOT NAMED	Cluster -833	PF13460	PTHR15020;PTHR15020:SF25	KOG1203						35.2	not assigned.unknown	NAD(P)-binding Rossmann-fold superfamily protein
-0.00845564	-0.0931136	1.55205	-0.430203	0.177225	-0.198138	0.329411	-0.1627	0.0979759	-0.325759	0.515842	0.644768	-1.37274	-0.11035	-1.96924	-1.59661	-0.538611	0.358897	-0.913816	-0.127696	-1.20296	-0.768635	-1.24125	-1.15268	2.33632	1.91422	1.19788	0.999882	0.299618	0.934704	0.366222	0.487943		Cre09.g395650.t1.1	(1 of 2) PF13806 - Rieske-like [2Fe-2S] domain (Rieske_2)	Cluster -833	PF13806					GO:0016491;GO:0051537;GO:0055114		2 iron, 2 sulfur cluster binding;oxidation-reduction process;oxidoreductase activity	35.2	not assigned.unknown	Sodium Bile acid symporter family			2 iron, 2 sulfur cluster binding [GO:0051537];nitrite reductase [NAD(P)H] activity [GO:0008942]
0.0268573	-0.104567	0.156241	-0.104567	0.0268573	0.774694	0.834084	0.0268573	0.951629	0.532785	1.23843	0.156241	-1.01331	-0.723009	-2.10027	-1.31407	-0.305665	-0.794646	-1.70594	-1.39098	-0.104567	-0.794646	-0.939785	-1.16233	1.29463	1.73108	1.18185	1.94103	0.283661	0.283661	0.834084	0.283661	LEU2	Cre06.g258733.t1.1	LEU2|Isopropylmalate synthase___(1 of 1) 2.3.3.13 - 2-isopropylmalate synthase / Isopropylmalate synthetase	Cluster -833	PF00682;PF08502	PTHR10277;PTHR10277:SF9	KOG2367	2.3.3.13	K01649	GO:0003824;GO:0003852;GO:0009098		2-isopropylmalate synthase activity;catalytic activity;leucine biosynthetic process				leucine biosynthetic process [GO:0009098]		2-isopropylmalate synthase activity [GO:0003852];leucine biosynthetic process [GO:0009098]
0.629543	-0.0681789	-0.497592	0.0788847	0.843157	0.361333	-0.322685	-0.0681789	-0.270803	0.629543	0.452246	0.268838	-0.118114	-0.375082	-0.994252	-1.64809	-0.497592	-0.0681789	-1.68164	-1.63473	-0.684023	-0.16852	-1.67491	-1.31112	2.29934	1.83369	1.65698	1.20729	0.497126	0.452246	0.0303135	0.843157		Cre01.g054850.t1.2	//unknown protein//	Cluster -788									35.2	not assigned.unknown	calcium-dependent protein kinase 23
-0.761388	0.571488	1.26414	0.535037	0.571488	0.196743	0.850855	0.817064	0.151228	0.207798	0.817064	0.678738	-0.753929	0.241143	-0.598087	0.13512	-0.864608	-1.02099	-2.11021	-0.77598	0.535037	-0.287938	0.0734191	-0.580766	-2.51484	-0.390366	-0.455466	-1.73971	1.46893	1.1106	1.58105	1.04735	HEL44	Cre10.g420900.t1.2	HEL44|DEAD/DEAH box helicase___(1 of 1) K13181 - ATP-dependent RNA helicase DDX27 [EC:3.6.4.13] (DDX27, DRS1)	Cluster -788	PF00270;PF00271	PTHR24031;PTHR24031:SF277	KOG0330	3.6.4.13	K13181	GO:0003676;GO:0005524		ATP binding;nucleic acid binding	29.2.2.2.1	protein.synthesis.ribosome biogenesis.assembly factors.DExD-box helicases	DEA(D/H)-box RNA helicase family protein		nucleolus [GO:0005730]	ATP binding [GO:0005524];helicase activity [GO:0004386];nucleic acid binding [GO:0003676];nucleolus [GO:0005730]
0.326201	0.829204	0.85181	0.78364	0.300786	0.524491	0.691117	1.19894	0.145239	1.73018	0.451145	1.26115	-1.05663	-0.297853	-0.154656	0.0113921	-1.16112	-1.7634	-1.23215	-0.598661	1.13586	-1.19649	-1.48996	-1.16112	-0.445749	-1.02233	-1.72331	-0.240029	1.59835	0.275234	0.737617	0.691117		Cre08.g374800.t1.2	(1 of 1) PTHR16288:SF0 - TRNA (GUANINE-N(7)-)-METHYLTRANSFERASE NON-CATALYTIC SUBUNIT WDR4	Cluster -788	PF00400	PTHR16288;PTHR16288:SF0				GO:0005515;GO:0042309;GO:0050825;GO:0050826		homoiothermy;ice binding;protein binding;response to freezing	35.2	not assigned.unknown	Transducin/WD40 repeat-like superfamily protein	tRNA (guanine-N7)-methylation [GO:0106004]	cytosol [GO:0005829];nucleus [GO:0005634];tRNA methyltransferase complex [GO:0043527]	cytosol [GO:0005829];nucleus [GO:0005634];tRNA (guanine-N7)-methylation [GO:0106004];tRNA methyltransferase complex [GO:0043527]
0.538264	2.18634	1.75415	1.84277	0.376877	0.643812	0.0992216	-0.309242	0.155646	-0.491969	0.538264	0.695978	-1.61542	0.850173	-0.190059	-0.249399	-1.00426	-1.13849	-1.13849	-0.309242	-0.938104	0.0423215	-1.42916	-1.55757	-1.13849	0.538264	-0.13123	-1.13849	0.0423215	0.538264	0.643812	1.29313	NAGK1	Cre01.g015000.t1.2	NAGK1|Acetylglutamate kinase___(1 of 1) 2.7.2.8 - Acetylglutamate kinase	Cluster -788	PF00696	PTHR23342;PTHR23342:SF2		2.7.2.8	K00930	GO:0003991;GO:0005737;GO:0006526;GO:0006561		acetylglutamate kinase activity;arginine biosynthetic process;cytoplasm;proline biosynthetic process	23.4.99	nucleotide metabolism.phosphotransfer and pyrophosphatases.misc	N-acetyl-l-glutamate kinase (AT3G57560 similarity)	arginine biosynthetic process [GO:0006526]	chloroplast thylakoid [GO:0009534];mitochondrial matrix [GO:0005759]	acetylglutamate kinase activity [GO:0003991];arginine binding [GO:0034618];arginine biosynthetic process [GO:0006526];ATP binding [GO:0005524];chloroplast thylakoid [GO:0009534];mitochondrial matrix [GO:0005759]
0.0768823	-0.119773	1.16816	-0.159858	1.21995	0.496119	0.603791	1.26492	-0.549802	-0.741053	-0.584144	1.01681	-0.524173	2.18573	-0.119773	0.199564	-1.32356	-0.956595	-0.257125	-1.03939	-1.9126	-0.947469	-1.39177	-1.03013	-1.22739	-0.240804	0.806833	-0.281682	0.936363	1.31593	1.2135	0.902532	MCP11	Cre06.g295400.t1.2	MCP11|Mitochondrial substrate carrier protein___(1 of 1) PTHR24089:SF223 - MITOCHONDRIAL SUBSTRATE CARRIER FAMILY PROTEIN G	Cluster -788	PF00153	PTHR24089;PTHR24089:SF223	KOG0758		K15109				34.9	transport.metabolite transporters at the mitochondrial membrane	Mitochondrial substrate carrier family protein (AT5G46800 similarity)		integral component of membrane [GO:0016021]	integral component of membrane [GO:0016021]
1.20493	-0.689139	1.20493	0.357202	1.39198	0.850047	1.47894	0.471608	-0.418032	0.304433	-0.490703	0.409488	-0.0906426	0.723386	0.430273	0.325603	-1.35786	-0.613911	-0.39402	0.440635	-1.16259	-2.38089	-1.45807	-1.1216	-1.13523	-1.87748	0.0773095	0.502416	0.663965	0.762663	0.251174	1.33917	SPD1	Cre12.g558450.t1.2	SPD1|Spermidine synthase___(1 of 1) K00797 - spermidine synthase (speE, SRM)	Cluster -788	PF01564	PTHR11558	KOG1562	2.5.1.16	K00797	GO:0003824		catalytic activity	22.1.6	polyamine metabolism.synthesis.spermidine synthase	spermidine synthase 2 (AT1G70310 similarity)	polyamine biosynthetic process [GO:0006596]		polyamine biosynthetic process [GO:0006596];transferase activity [GO:0016740]
0.00549299	-0.500284	-0.0655816	0.0520331	1.39775	1.60567	1.41305	1.56221	-0.611518	-0.969806	-0.938405	-0.583353	0.6037	1.42827	1.12617	1.17576	-1.12154	-0.392698	-0.500284	0.318208	-1.65885	-0.876496	-1.58953	-1.29802	-1.00151	-0.969806	-0.0896173	-0.392698	0.253662	0.484376	1.00747	1.12617	LCIC	Cre06.g307500.t1.1	LCIC|Low-CO2 inducible protein C	Cluster -788		PTHR38016;PTHR38016:SF1							35.2	not assigned.unknown	Low-CO2 inducible protein			metal ion binding [GO:0046872]
0.927055	0.836298	0.98658	1.0267	0.542725	0.845303	0.807012	-1.34895	0.37196	-1.318	-0.867904	0.487376	1.08027	1.33414	1.13296	1.023	0.770292	0.202517	-0.742267	-0.890725	-0.964245	-0.800228	-1.42482	-1.32972	-1.30335	-1.01347	-0.911597	-1.84945	0.499369	0.504095	0.678461	0.708611		Cre06.g263700.t1.1	//unknown protein//	Cluster -788									35.2	not assigned.unknown	C2 calcium/lipid-binding plant phosphoribosyltransferase family protein
1.05778	0.460486	0.830119	1.00253	1.07564	1.09758	1.13184	0.54714	-0.741087	-0.208074	-0.505459	-1.14275	0.899077	1.04876	0.54714	0.672421	-1.02624	-0.0686097	-1.5696	-0.180231	-0.367851	-0.411531	-2.63937	-2.32647	0.0625501	0.0625501	0.49009	-1.39239	0.482759	0.588171	0.460486	0.0625501	PHC59	Cre01.g049826.t1.1	PHC59|Pherophorin-chlamydomonas homolog 59___(1 of 70) PF12499 - Pherophorin (DUF3707)	Cluster -788	PF12499								35.2	not assigned.unknown	protein C-terminal S-isoprenylcysteine carboxyl O-methyltransferases		integral component of membrane [GO:0016021]	integral component of membrane [GO:0016021]
0.00396386	0.768816	1.19795	1.33387	-0.726176	0.462936	-0.240721	0.0380508	1.19795	1.00184	1.57038	0.494302	0.798493	0.00396386	0.915614	1.82177	-0.884588	-1.84813	-0.610285	-0.276576	0.105584	-0.965534	-0.648643	-0.0303341	-1.21578	-2.043	-1.75323	-1.04769	0.0719194	0.494302	-0.422399	0.431389	ADH11	Cre11.g476550.t1.2	ADH11|Alcohol dehydrogenase___(1 of 2) PTHR11695//PTHR11695:SF264 - ALCOHOL DEHYDROGENASE RELATED // ZINC-BINDING ALCOHOL DEHYDROGENASE DOMAIN-CONTAINING PROTEIN 2	Cluster -788	PF00107;PF08240	PTHR11695;PTHR11695:SF264	KOG0025	1.3.1.38		GO:0008270;GO:0016491;GO:0055114		oxidation-reduction process;oxidoreductase activity;zinc ion binding	11.8.7	lipid metabolism.exotics (steroids, squalene etc).trans-2-enoyl-CoA reductase (NADPH)	Polyketide synthase, enoylreductase family protein	fatty acid metabolic process [GO:0006631]	mitochondrion [GO:0005739]	fatty acid metabolic process [GO:0006631];mitochondrion [GO:0005739];trans-2-enoyl-CoA reductase (NADPH) activity [GO:0019166]
0.219938	0.368931	-0.565052	0.801437	-0.163873	0.659605	-0.730758	0.730802	1.14642	1.47846	1.86117	0.368931	0.587821	-0.0857722	0.144498	-0.565052	-0.483354	-0.322172	-0.814777	-0.730758	-0.814777	-0.565052	-0.322172	0.730802	-2.00574	-1.44449	-2.33027	-0.730758	0.219938	1.41305	0.144498	1.79852	FDH2	Cre12.g543350.t1.1	FDH2|Formaldehyde dehydrogenase___(1 of 2) 1.1.1.1//1.1.1.284 - Alcohol dehydrogenase / Aldehyde reductase // S-(hydroxymethyl)glutathione dehydrogenase / NAD-linked formaldehyde dehydrogenase	Cluster -788	PF00107;PF08240	PTHR11695;PTHR11695:SF269		1.1.1.1;1.1.1.284	K00121	GO:0006069;GO:0008270;GO:0016491;GO:0051903;GO:0055114		ethanol oxidation;oxidation-reduction process;oxidoreductase activity;S-(hydroxymethyl)glutathione dehydrogenase activity;zinc ion binding	5.3	fermentation.ADH	GroES-like zinc-binding dehydrogenase family protein (AT5G43940 similarity)	ethanol oxidation [GO:0006069]		ethanol oxidation [GO:0006069];S-(hydroxymethyl)glutathione dehydrogenase activity [GO:0051903];zinc ion binding [GO:0008270]
-0.238674	0.69255	-0.127295	0.906708	0.264811	0.481619	-0.529635	0.321949	0.444342	0.764587	1.5159	-0.529635	0.985515	0.3975	0.69255	0.871424	-1.05524	-0.76613	-1.28519	-0.466363	-1.20394	-0.476874	-0.445382	0.226476	-2.17436	-1.85396	-1.46224	-0.87606	0.638073	1.20034	1.41763	1.669	ARG7	Cre01.g021251.t1.1	ARG7|Argininosuccinate lyase___(1 of 1) 4.3.2.1 - Argininosuccinate lyase / Omega-N-(L-arginino)succinate arginine-lyase	Cluster -788	PF00206;PF14698	PTHR11444;PTHR11444:SF3		4.3.2.1	K01755	GO:0003824;GO:0004056;GO:0042450		arginine biosynthetic process via ornithine;argininosuccinate lyase activity;catalytic activity				arginine biosynthetic process via ornithine [GO:0042450]	cytoplasm [GO:0005737]	arginine biosynthetic process via ornithine [GO:0042450];argininosuccinate lyase activity [GO:0004056];cytoplasm [GO:0005737]
1.18158	1.42464	1.07505	0.783687	0.820703	0.633834	0.857553	0.967058	-0.331017	0.166262	-0.119967	-0.28835	0.671564	1.00321	0.246152	1.2518	0.364487	-0.28835	-0.203698	0.325246	-0.417056	-1.09437	-1.7842	-1.18928	-2.09953	-1.04735	-0.816372	-2.31703	-0.770982	-0.417056	0.930725	0.481061		DAA00948.1	[gene=rpoC2] [protein=RNA polymerase beta' subunit] [protein_id=DAA00948.1] [location=108150..117512]	Cluster -788												transcription, DNA-templated [GO:0006351]	chloroplast [GO:0009507]	chloroplast [GO:0009507];DNA binding [GO:0003677];DNA-directed 5'-3' RNA polymerase activity [GO:0003899];transcription, DNA-templated [GO:0006351];zinc ion binding [GO:0008270]
1.50351	0.515066	0.620409	0.694497	1.43919	1.02353	0.345513	0.170822	-0.0427039	-0.00933207	0.620409	0.0732565	1.38722	0.694497	0.00727392	-0.33445	0.0238419	-0.316878	0.0238419	0.767641	-1.65428	-0.604758	-2.48655	-0.281877	-2.11504	-1.67646	-0.888384	-1.31051	0.0568331	0.00727392	1.03742	0.7092		Cre03.g179860.t1.1	tRNA-(m5C) methyltransferase___(1 of 1) 2.1.1.203 - tRNA (cytosine(34)-C(5))-methyltransferase	Cluster -784	PF01189	PTHR22808;PTHR22808:SF1	KOG2198	2.1.1.203	K15335	GO:0008168;GO:0016428		methyltransferase activity;tRNA (cytosine-5-)-methyltransferase activity	29.2.2.3.3	protein.synthesis.ribosome biogenesis.pre-rRNA processing and modifications.methylotransferases	S-adenosyl-L-methionine-dependent methyltransferases superfamily protein	RNA methylation [GO:0001510]	nucleus [GO:0005634]	methyltransferase activity [GO:0008168];nucleus [GO:0005634];RNA methylation [GO:0001510];tRNA (cytosine-5-)-methyltransferase activity [GO:0016428];tRNA binding [GO:0000049]
-0.00148574	1.57563	2.15759	0.950115	0.0178844	1.11917	0.876058	1.21351	-0.259588	0.534435	0.0371811	-1.09104	-0.0111929	-0.605452	0.0851363	0.34631	0.454588	-0.445567	-0.0209221	1.23685	-0.188912	-1.22239	-1.12656	-0.681669	-2.56941	-0.63799	-1.13845	-1.82144	0.179827	0.328057	0.682195	0.0275401	MST1	Cre16.g650600.t1.2	MST1|Mastigoneme-like flagellar protein___(1 of 8) PF07699 - GCC2 and GCC3 (GCC2_GCC3)	Cluster -784	PF07699	PTHR22727							35.2	not assigned.unknown	Mastigoneme-like flagellar protein		motile cilium [GO:0031514]	motile cilium [GO:0031514]
0.900302	0.610441	-0.0132302	0.853278	0.275219	0.256468	1.0344	0.357596	0.66948	-0.134022	0.466719	1.33752	1.0344	0.104976	-0.136174	0.0754291	-0.0600476	-0.0707293	-0.112296	0.21879	-2.38742	-0.100155	-0.279687	-0.249678	-3.22085	-2.14444	-0.478825	-1.10217	0.387159	0.961144	0.86909	0.0772988	PRP20	Cre10.g466250.t1.2	PRP20|Putative Utp21 subunit of U3 snoRNP___(1 of 1) K14554 - U3 small nucleolar RNA-associated protein 21 (UTP21, WDR36)	Cluster -784	PF00400;PF04192	PTHR22840			K14554	GO:0005515;GO:0006364;GO:0032040		protein binding;rRNA processing;small-subunit processome	29.2.2.3.4	protein.synthesis.ribosome biogenesis.pre-rRNA processing and modifications.WD-repeat proteins	transducin family protein / WD-40 repeat family protein	rRNA processing [GO:0006364]	Pwp2p-containing subcomplex of 90S preribosome [GO:0034388];small-subunit processome [GO:0032040]	Pwp2p-containing subcomplex of 90S preribosome [GO:0034388];rRNA processing [GO:0006364];small-subunit processome [GO:0032040]
-0.0907835	-0.374341	0.302922	0.323007	0.87119	0.935481	0.471727	0.372953	1.08906	0.569051	1.31725	0.87119	1.82358	1.45386	0.607587	-0.00592683	0.0986304	-0.187565	-0.752705	-1.6486	0.559388	0.242292	-0.968599	-1.01755	-1.58137	-1.7576	-1.6486	-1.96695	0.559388	0.282776	-0.776355	0.0256116		Cre07.g356600.t1.2	(1 of 1) PTHR13096 - MINA53 MYC INDUCED NUCLEAR ANTIGEN	Cluster -784	PF08007	PTHR13096		1.14.11.27					35.2	not assigned.unknown	Centriole proteome protein;GMP phosphodiesterase, delta subunit		nucleus [GO:0005634]	histone demethylase activity (H3-K36 specific) [GO:0051864];histone demethylase activity (H3-K4 specific) [GO:0032453];iron ion binding [GO:0005506];nucleus [GO:0005634]
-0.299098	0.774932	0.80132	0.113372	0.640286	0.57119	0.129001	0.175529	0.78815	0.85356	0.774932	1.04352	1.36389	0.827526	0.429251	0.356309	0.80132	0.0976754	-1.37251	-1.75636	0.472375	-0.625387	-1.73124	-1.48849	-1.70628	-0.759967	-1.65683	-1.88443	0.400238	0.45805	1.1412	0.266959	HEL57	Cre12.g539100.t1.1	HEL57|DEAD box RNA helicase___(1 of 1) K14811 - ATP-dependent RNA helicase DBP3 [EC:3.6.4.13] (DBP3)	Cluster -784	PF00270;PF00271	PTHR24031;PTHR24031:SF320	KOG0331	3.6.4.13	K14811	GO:0003676;GO:0005524		ATP binding;nucleic acid binding	29.2.2.3.5	protein.synthesis.ribosome biogenesis.pre-rRNA processing and modifications.DExD-box helicases	DEA(D/H)-box RNA helicase family protein (AT1G31970 similarity)	rRNA processing [GO:0006364]	nucleolus [GO:0005730]	ATP binding [GO:0005524];nucleolus [GO:0005730];RNA binding [GO:0003723];RNA helicase activity [GO:0003724];rRNA processing [GO:0006364]
-0.0259673	0.202226	1.24769	0.758934	0.369322	1.08674	1.37705	0.253087	1.42765	1.01772	0.744054	1.05927	1.04547	0.933299	0.253087	-0.248791	0.482282	-0.71393	-1.07259	-1.679	-0.822601	-1.02596	-1.65181	-0.91171	-1.0961	-0.71393	-1.28939	-1.9615	1.04547	0.369322	0.045637	-0.505038		Cre06.g273413.t1.1	(1 of 1) K14835 - ribosomal RNA methyltransferase Nop2 [EC:2.1.1.-] (NOP2)	Cluster -784	PF01189;PF17125	PTHR22807;PTHR22807:SF30		2.1.1.178	K14835	GO:0003723;GO:0006364;GO:0008168;GO:0008757		methyltransferase activity;RNA binding;rRNA processing;S-adenosylmethionine-dependent methyltransferase activity	29.2.2.3.3	protein.synthesis.ribosome biogenesis.pre-rRNA processing and modifications.methylotransferases	S-adenosyl-L-methionine-dependent methyltransferases superfamily protein	maturation of LSU-rRNA [GO:0000470];RNA methylation [GO:0001510];rRNA base methylation [GO:0070475]	nucleolus [GO:0005730]	maturation of LSU-rRNA [GO:0000470];nucleolus [GO:0005730];RNA binding [GO:0003723];RNA methylation [GO:0001510];rRNA (cytosine-C5-)-methyltransferase activity [GO:0009383];rRNA base methylation [GO:0070475]
0.526011	0.399092	0.706993	0.625355	0.791696	0.769609	0.593358	0.696726	0.57403	0.68112	0.743735	0.695005	0.616053	0.56422	0.654538	0.263846	-0.0434401	-0.140348	-0.562693	-2.93202	0.233823	0.103479	-0.100415	-0.120176	-2.884	-0.519566	-2.46966	-0.889139	-0.0471368	0.250315	0.112944	0.106643		Cre05.g243150.t1.1	Carbonic anhydrase-related protein___(1 of 1) PTHR34457:SF1 - EMBRYO DEFECTIVE 2410 PROTEIN	Cluster -784	PF04357	PTHR34457;PTHR34457:SF1		4.2.1.1		GO:0004089;GO:0008270		carbonate dehydratase activity;zinc ion binding	35.2	not assigned.unknown	embryo defective 2410		integral component of membrane [GO:0016021]	carbonate dehydratase activity [GO:0004089];integral component of membrane [GO:0016021];zinc ion binding [GO:0008270]
0.202395	-0.108377	0.427654	0.726379	1.44704	1.0453	0.32634	0.816136	0.676357	1.2804	1.15592	0.450246	0.988554	1.16678	0.0328484	0.472683	0.525907	0.569607	-0.50589	-0.434205	0.672152	-0.579189	-1.0646	-0.666846	-1.23386	-0.96573	-2.41343	-2.44615	-0.33528	-0.493834	-0.346763	-1.38855	HEL29	Cre06.g291150.t1.1	HEL29|DEAD/DEAH box helicase___(1 of 5) K12823 - ATP-dependent RNA helicase DDX5/DBP2 (DDX5, DBP2)	Cluster -784	PF00270;PF00271	PTHR24031	KOG0331	3.6.4.13	K12823	GO:0003676;GO:0005524		ATP binding;nucleic acid binding	27.1.2	RNA.processing.RNA helicase	DEAD box RNA helicase family protein		cytoplasm [GO:0005737];nucleus [GO:0005634];ribonucleoprotein complex [GO:1990904]	ATP binding [GO:0005524];cytoplasm [GO:0005737];nucleus [GO:0005634];ribonucleoprotein complex [GO:1990904];RNA binding [GO:0003723];RNA helicase activity [GO:0003724]
0.726174	-0.0912288	1.12868	-0.192858	0.771862	1.12868	1.0849	0.907453	1.71874	1.83995	1.38666	0.726174	-0.141883	0.108394	0.206455	0.0589265	-0.558564	-0.0912288	-0.0408741	-0.141883	0.49393	-0.244133	-1.45971	-1.64001	-0.829901	-1.34162	-1.70098	-2.01268	0.157563	-0.295718	-0.940952	-0.720314	PHB1	Cre02.g088000.t1.2	PHB1|Prohibitin___(1 of 1) K17081 - prohibitin 2 (PHB2)	Cluster -784	PF01145	PTHR23222;PTHR23222:SF1	KOG3090		K17081	GO:0016020		membrane	9.1.1	mitochondrial electron transport / ATP synthesis.NADH-DH (type I).complex I	prohibitin 1 (AT4G28510 similarity)		mitochondrial inner membrane [GO:0005743]	mitochondrial inner membrane [GO:0005743]
0.21892	0.648758	0.645163	-0.321003	0.671551	0.664766	0.657411	-0.733183	0.473463	0.857202	0.914008	0.689526	1.21116	1.20037	1.19126	0.74184	-0.0276095	-1.4869	-1.38277	-1.14147	-0.489101	-1.5809	-1.37484	-1.92465	-1.39577	0.424443	-1.91089	0.232618	0.752221	0.423346	0.59986	0.551189		Cre13.g607500.t1.2	(1 of 1) K10884 - ATP-dependent DNA helicase 2 subunit 1 (XRCC6, KU70, G22P1)	Cluster -822	PF02037;PF02735;PF03730;PF03731	PTHR12604;PTHR12604:SF2		3.6.4.12	K10884	GO:0000723;GO:0003677;GO:0003684;GO:0004003;GO:0005634;GO:0006303;GO:0042162;GO:0043564		ATP-dependent DNA helicase activity;damaged DNA binding;DNA binding;double-strand break repair via nonhomologous end joining;Ku70:Ku80 complex;nucleus;telomere maintenance;telomeric DNA binding	28.2	DNA.repair	KU70 homolog	cellular response to gamma radiation [GO:0071480];cellular response to X-ray [GO:0071481];DNA recombination [GO:0006310];double-strand break repair via nonhomologous end joining [GO:0006303];telomere maintenance [GO:0000723]	Ku70:Ku80 complex [GO:0043564];nuclear chromosome, telomeric region [GO:0000784]	ATP binding [GO:0005524];cellular response to gamma radiation [GO:0071480];cellular response to X-ray [GO:0071481];damaged DNA binding [GO:0003684];DNA helicase activity [GO:0003678];DNA recombination [GO:0006310];double-strand break repair via nonhomologous end joining [GO:0006303];Ku70:Ku80 complex [GO:0043564];nuclear chromosome, telomeric region [GO:0000784];telomere maintenance [GO:0000723];…
-0.490569	0.65379	0.482344	0.638398	0.107868	0.895012	0.0403727	0.529574	1.16984	0.482344	1.36485	0.880212	1.69858	0.576442	1.28202	0.529574	0.306057	-0.546236	-0.990446	-2.60392	-0.832317	-1.27722	-1.534	-1.75637	-0.0450336	-0.326473	-1.0508	-1.11173	0.402831	0.790624	-0.0107262	-0.254911	CUL3	Cre17.g734400.t1.1	CUL3|Ubiquitin ligase SCF complex subunit Cullin___(1 of 1) K03347 - cullin 1 (CUL1, CDC53)	Cluster -822	PF00888;PF10557	PTHR11932;PTHR11932:SF72	KOG2167		K03347	GO:0006511;GO:0031625		ubiquitin protein ligase binding;ubiquitin-dependent protein catabolic process	29.5.11.4.3.3	protein.degradation.ubiquitin.E3.SCF.cullin	cullin 1 (AT4G02570 similarity)	protein ubiquitination [GO:0016567];ubiquitin-dependent protein catabolic process [GO:0006511]	cullin-RING ubiquitin ligase complex [GO:0031461]	cullin-RING ubiquitin ligase complex [GO:0031461];protein ubiquitination [GO:0016567];ubiquitin protein ligase binding [GO:0031625];ubiquitin-dependent protein catabolic process [GO:0006511];ubiquitin-protein transferase activity [GO:0004842]
0.710088	0.0802874	0.762817	0.73656	0.490007	1.06209	0.43253	-0.158357	0.574328	0.191666	0.43253	0.683392	1.03819	0.965416	0.490007	0.788854	-0.189924	-1.14424	-2.17975	-2.66163	-0.599302	-1.05517	-1.80184	-1.49038	-0.0485851	-0.319408	-0.579329	-0.567403	0.656473	1.13272	0.965416	0.601943	CRB3	Cre03.g177200.t1.2	CRB3|RNA-binding protein C3, CELF family, subunit of CHLAMY1___(1 of 2) K13207 - CUG-BP- and ETR3-like factor (CUGBP, BRUNOL, CELF)	Cluster -822	PF00076	PTHR24012;PTHR24012:SF359	KOG0145;KOG0146		K13207	GO:0000166;GO:0003676;GO:0003723		nucleic acid binding;nucleotide binding;RNA binding	27.4	RNA.RNA binding	RNA-binding protein C3, CELF family, subunit of CHLAMY1		ribonucleoprotein complex [GO:1990904]	ribonucleoprotein complex [GO:1990904];RNA binding [GO:0003723]
0.0439625	-0.427592	1.30817	0.923429	0.303042	1.54308	0.554842	-0.00536345	1.24891	1.16135	0.841362	0.66665	0.407987	0.763845	0.113543	1.10019	-0.840563	-0.986719	-1.47402	-2.8231	-0.237709	-0.951919	-1.59176	-1.38762	0.064949	0.859069	-0.335487	-0.960592	0.289755	0.401495	-0.335487	-0.237709	NFS1	Cre02.g146250.t1.2	NFS1|Cysteine desulfurase___(1 of 1) PTHR11601:SF34 - CYSTEINE DESULFURASE, MITOCHONDRIAL	Cluster -822	PF00266	PTHR11601;PTHR11601:SF34		2.8.1.7	K04487	GO:0003824;GO:0030170;GO:0031071;GO:0044571		[2Fe-2S] cluster assembly;catalytic activity;cysteine desulfurase activity;pyridoxal phosphate binding	13.1.5.3	amino acid metabolism.synthesis.serine-glycine-cysteine group.cysteine	nitrogen fixation S (NIFS)-like 1 (AT5G65720 similarity)	[2Fe-2S] cluster assembly [GO:0044571];iron-sulfur cluster assembly [GO:0016226]	cytosol [GO:0005829];mitochondrion [GO:0005739]	[2Fe-2S] cluster assembly [GO:0044571];ATP binding [GO:0005524];cysteine desulfurase activity [GO:0031071];cytosol [GO:0005829];iron-sulfur cluster assembly [GO:0016226];iron-sulfur cluster binding [GO:0051536];mitochondrion [GO:0005739];pyridoxal phosphate binding [GO:0030170];zinc ion binding [GO:0008270]
0.398606	0.255749	0.922149	0.291966	1.0868	0.652925	0.717989	-0.126541	0.219187	1.36919	1.01283	0.652925	0.433503	0.237514	0.502364	0.433503	-0.903585	-2.66566	-1.37423	-2.21003	-0.596317	-1.05415	-1.10567	-0.596317	-0.418766	-0.758708	-1.10567	0.0884147	1.39633	1.17372	0.636486	0.433503		Cre17.g710100.t1.1	(1 of 1) K14863 - ribosome biogenesis protein YTM1 (YTM1, WDR12)	Cluster -822	PF00400;PF08154	PTHR19855	KOG0313		K14863	GO:0005515		protein binding	33.99	development.unspecified	Transducin/WD40 repeat-like superfamily protein (AT5G15550 similarity)	maturation of 5.8S rRNA from tricistronic rRNA transcript (SSU-rRNA, 5.8S rRNA, LSU-rRNA) [GO:0000466];maturation of LSU-rRNA from tricistronic rRNA transcript (SSU-rRNA, 5.8S rRNA, LSU-rRNA) [GO:0000463]	nucleolus [GO:0005730];nucleoplasm [GO:0005654];preribosome, large subunit precursor [GO:0030687]	maturation of 5.8S rRNA from tricistronic rRNA transcript (SSU-rRNA, 5.8S rRNA, LSU-rRNA) [GO:0000466];maturation of LSU-rRNA from tricistronic rRNA transcript (SSU-rRNA, 5.8S rRNA, LSU-rRNA) [GO:0000463];nucleolus [GO:0005730];nucleoplasm [GO:0005654];preribosome, large subunit precursor [GO:0030687];ribonucleoprotein complex binding [GO:0043021]
1.00157	0.353512	0.931066	1.10483	0.800597	0.80797	1.39806	0.528677	1.30292	1.00157	0.217446	0.484667	-0.323538	0.156271	0.256233	0.528677	-0.90595	-1.48737	-1.2526	-2.635	-0.0569752	-0.278559	-0.493408	-0.818454	-0.738648	-0.493408	-2.05633	-1.40516	0.390883	0.895294	0.444186	0.340969	FAP310	Cre02.g077800.t1.2	FAP310|Flagellar Associated Protein 310	Cluster -822									35.2	not assigned.unknown	Flagellar Associated Protein
1.52915	0.826577	1.01839	1.22202	1.71062	0.934187	1.26162	-0.0281503	0.174061	-0.290714	0.153755	0.711755	0.234431	0.293974	-0.439866	-0.251419	-0.257009	-0.630772	-0.986515	0.666774	-0.993142	-1.5514	-1.82373	-2.16615	-0.618589	-0.792318	-0.600381	-1.5514	0.42024	0.514921	1.22202	0.0870789	ADK4	Cre12.g557600.t1.1	ADK4|Adenylate kinase___(1 of 1) PTHR23359//PTHR23359:SF99 - NUCLEOTIDE KINASE // SUBFAMILY NOT NAMED	Cluster -822	PF00406;PF05191	PTHR23359;PTHR23359:SF99	KOG3078	2.7.4.3	K00939	GO:0004017;GO:0005524;GO:0006139;GO:0016776;GO:0019205		adenylate kinase activity;ATP binding;nucleobase-containing compound kinase activity;nucleobase-containing compound metabolic process;phosphotransferase activity, phosphate group as acceptor	23.4.1	nucleotide metabolism.phosphotransfer and pyrophosphatases.adenylate kinase	adenylate kinase 1 (AT5G63400 similarity)	nucleoside diphosphate metabolic process [GO:0009132];purine nucleotide metabolic process [GO:0006163]	cytoplasm [GO:0005737];mitochondrion [GO:0005739]	adenylate kinase activity [GO:0004017];ATP binding [GO:0005524];cytoplasm [GO:0005737];mitochondrion [GO:0005739];nucleoside diphosphate metabolic process [GO:0009132];purine nucleotide metabolic process [GO:0006163]
0.94394	0.109166	1.21755	0.94394	1.23972	1.3275	1.21755	0.729023	0.42817	0.136497	0.630634	0.873266	0.753341	0.990533	0.19074	0.136497	-1.29483	-0.751938	-1.11911	-0.408603	-2.06263	-1.08466	-1.82037	-1.66481	0.0540773	-1.25921	-0.46939	-1.15379	-0.0862076	0.297583	1.01368	-0.0578555	PUL1	Cre11.g476650.t1.1	PUL1|pullulanase-type starch debranching enzyme___(1 of 1) 3.2.1.142//3.2.1.41 - Limit dextrinase / R-enzyme // Pullulanase / Pullulan 6-glucanohydrolase	Cluster -822	PF02922;PF03714;PF11852	PTHR10357;PTHR10357:SF99	KOG0470	3.2.1.142;3.2.1.41		GO:0003824;GO:0004553;GO:0005975;GO:0030246;GO:0043169;GO:0051060		carbohydrate binding;carbohydrate metabolic process;catalytic activity;cation binding;hydrolase activity, hydrolyzing O-glycosyl compounds;pullulanase activity	2.2.2.9	major CHO metabolism.degradation.starch.limit dextrinase/pullulanase	limit dextrinase (AT5G04360 similarity)	carbohydrate metabolic process [GO:0005975]		carbohydrate binding [GO:0030246];carbohydrate metabolic process [GO:0005975];pullulanase activity [GO:0051060]
0.889285	1.68957	0.0508589	0.482466	1.96176	0.688795	1.17978	0.512304	-0.307708	0.346581	0.208035	0.846796	0.71778	0.67425	-0.0129975	0.482466	-1.64703	-0.142472	-1.3698	-1.95661	-0.863944	-1.48729	-1.66726	-0.667774	-0.175206	-1.44791	-0.0774349	-1.0101	0.437455	0.775414	0.452487	0.437455		Cre16.g653350.t1.2	(1 of 1) 3.5.1.108 - UDP-3-O-acyl-N-acetylglucosamine deacetylase / UDP-3-O-acyl-GlcNAc deacetylase	Cluster -822	PF03331	PTHR33694;PTHR33694:SF1		3.5.1.108		GO:0008759;GO:0009245		lipid A biosynthetic process;UDP-3-O-[3-hydroxymyristoyl] N-acetylglucosamine deacetylase activity	35.1	not assigned.no ontology	UDP-3-O-acyl N-acetylglycosamine deacetylase family protein	lipid A biosynthetic process [GO:0009245]		lipid A biosynthetic process [GO:0009245];metal ion binding [GO:0046872];UDP-3-O-[3-hydroxymyristoyl] N-acetylglucosamine deacetylase activity [GO:0008759];UDP-3-O-acyl-N-acetylglucosamine deacetylase activity [GO:0103117]
1.27837	0.78601	0.378916	0.528075	1.08447	0.528075	1.30367	1.37884	0.0506682	-0.163681	-0.733335	0.0344969	0.439103	0.571983	1.25294	1.68058	-2.01152	-1.2692	-1.48293	-0.714535	-0.733335	-0.866935	-1.72889	-1.31123	0.318003	-1.14514	-0.512175	-0.790167	0.209618	0.89658	0.363753	0.378916		Cre17.g746597.t1.1	(1 of 2) K16296 - serine carboxypeptidase-like clade I [EC:3.4.16.-] (SCPL-I)	Cluster -822	PF00450	PTHR11802;PTHR11802:SF62	KOG1282	3.4.16.5	K16296	GO:0004185;GO:0006508		proteolysis;serine-type carboxypeptidase activity	29.5.5	protein.degradation.serine protease	serine carboxypeptidase-like 20 (AT4G12910 similarity)	secondary metabolic process [GO:0019748]		secondary metabolic process [GO:0019748];serine-type carboxypeptidase activity [GO:0004185];transferase activity, transferring acyl groups other than amino-acyl groups [GO:0016747]
1.43456	-0.271804	0.11997	0.806645	1.78704	1.31319	1.06428	1.12731	0.191596	0.402388	0.11997	0.191596	0.0476353	0.607297	0.402388	0.806645	-1.02262	-0.89754	-0.864547	-1.14132	-0.864547	-1.73755	-1.63628	-1.84024	-0.151314	-1.68214	-0.574053	-0.264214	1.06428	0.740794	0.871903	-0.151314	HEL14	Cre03.g158750.t1.1	HEL14|DEAD/DEAH box helicase___(1 of 1) PTHR24031//PTHR24031:SF306 - RNA HELICASE // DEAD-BOX ATP-DEPENDENT RNA HELICASE 11	Cluster -822	PF00271;PF04851	PTHR24031;PTHR24031:SF306	KOG0331	3.6.4.13	K12823	GO:0003677;GO:0005524;GO:0016787		ATP binding;DNA binding;hydrolase activity	29.2.2.2.1	protein.synthesis.ribosome biogenesis.assembly factors.DExD-box helicases	DEA(D/H)-box RNA helicase family protein (AT1G55150 similarity)		nucleus [GO:0005634];P granule [GO:0043186]	ATP binding [GO:0005524];nucleus [GO:0005634];P granule [GO:0043186];RNA binding [GO:0003723];RNA helicase activity [GO:0003724]
0.455524	0.447565	0.238563	0.72423	0.509799	0.568942	0.554429	0.767734	1.10549	1.01482	0.833036	0.821427	0.815579	0.42336	0.632141	0.958992	-0.348197	-0.545842	-0.869218	-0.435207	-0.86048	-2.02045	-0.120484	-2.25584	-0.136818	-1.08192	-2.45125	-1.7913	0.517356	0.524863	0.463431	0.539738		Cre05.g234300.t1.2	(1 of 1) K12175 - COP9 signalosome complex subunit 1 (GPS1, COPS1, CSN1)	Cluster -822	PF01399;PF10602	PTHR14145;PTHR14145:SF2	KOG0686		K12175	GO:0005515		protein binding	30.11.1	signalling.light.COP9 signalosome	COP9 signalosome complex subunit 1 (AT3G61140 similarity)	protein deneddylation [GO:0000338]	COP9 signalosome [GO:0008180];cytoplasm [GO:0005737]	COP9 signalosome [GO:0008180];cytoplasm [GO:0005737];protein deneddylation [GO:0000338]
0.783804	0.769857	0.625855	0.767032	0.714057	0.726195	0.618839	0.604581	0.831749	0.767032	0.869251	0.84951	0.84951	0.726195	0.659884	0.689105	-1.74637	-1.77384	0.0150838	-1.27247	-1.05245	0.0440166	-1.08541	-1.57363	-1.35698	-1.44871	-1.52108	-1.38718	0.666488	0.608174	0.571356	0.460544		Cre16.g651500.t1.2	(1 of 1) K12180 - COP9 signalosome complex subunit 7 (COPS7, CSN7)	Cluster -822		PTHR15350	KOG3250		K12180	GO:0005515		protein binding	30.11.1	signalling.light.COP9 signalosome	Proteasome component (PCI) domain protein (AT1G02090 similarity)		COP9 signalosome [GO:0008180]	COP9 signalosome [GO:0008180]
1.1144	0.146544	0.452971	0.89473	0.89473	0.871844	0.556984	0.582429	0.848774	0.754668	1.3189	1.25902	0.479317	0.261671	0.479317	0.261671	-1.94347	-1.66582	-1.41196	-1.41196	-1.21508	-0.889798	-1.40205	-0.898137	-0.540676	-1.39711	-0.93595	-0.302566	0.426386	0.317596	0.89473	1.1979	GST2	Cre16.g682725.t1.1	GST2|Glutathione S-transferase___(1 of 3) 2.5.1.18//5.3.99.2 - Glutathione transferase / S-(hydroxyalkyl)glutathione lyase // Prostaglandin-D synthase / Prostaglandin-H(2) Delta-isomerase	Cluster -822	PF00043;PF02798	PTHR11571;PTHR11571:SF118	KOG1695	2.5.1.18;5.3.99.2		GO:0005515		protein binding	35.2	not assigned.unknown	Glutathione S-transferase	glutathione metabolic process [GO:0006749]		glutathione metabolic process [GO:0006749];glutathione transferase activity [GO:0004364]
1.42329	0.30926	0.144224	0.880567	-0.179604	0.620833	0.78739	0.442777	1.04025	0.376882	0.739507	1.13319	0.749156	0.680852	0.916918	0.862201	-1.52567	-1.47958	-0.598212	-2.18044	-1.1179	-0.765851	-1.0785	-1.00145	-0.800728	-1.57259	-1.13783	-0.697483	0.507034	0.580029	1.27054	0.670944		Cre11.g478240.t1.1	(1 of 1) K12178 - COP9 signalosome complex subunit 4 (COPS4, CSN4)	Cluster -822	PF01399	PTHR10855;PTHR10855:SF2	KOG1497		K12178	GO:0005515		protein binding	30.11.1	signalling.light.COP9 signalosome	Proteasome component (PCI) domain protein (AT5G42970 similarity)	proteolysis [GO:0006508]	COP9 signalosome [GO:0008180];cytosol [GO:0005829]	COP9 signalosome [GO:0008180];cytosol [GO:0005829];proteolysis [GO:0006508]
1.33591	0.277447	0.117525	1.33591	0.496684	1.0602	1.13535	0.602505	0.9838	0.827085	0.47522	0.827085	0.496684	0.539301	1.11668	0.410239	-1.03928	-0.503764	-0.584288	-1.4127	-1.47799	-1.2222	-1.16042	-1.16042	-1.2222	-1.89048	-1.54422	-1.00948	0.410239	0.726358	0.664845	0.388374	NOP56	Cre12.g525200.t1.2	NOP56|Nucleolar protein, Component of C/D snoRNPs___(1 of 1) K14564 - nucleolar protein 56 (NOP56)	Cluster -822	PF01798;PF08156	PTHR10894;PTHR10894:SF0			K14564				27.3.67	RNA.regulation of transcription.putative transcription regulator	NOP56-like pre RNA processing ribonucleoprotein (AT1G56110 similarity)	ribosome biogenesis [GO:0042254]	box C/D snoRNP complex [GO:0031428];small-subunit processome [GO:0032040]	box C/D snoRNP complex [GO:0031428];ribosome biogenesis [GO:0042254];small-subunit processome [GO:0032040];snoRNA binding [GO:0030515]
0.952992	0.42384	0.388804	1.3735	0.889878	0.984252	0.921536	0.493182	0.662372	0.527489	0.561554	0.662372	0.0991345	0.728453	0.793662	0.246098	-0.843396	-0.329226	-0.329226	-0.980791	-1.68885	-1.41252	-1.64613	-1.66211	-1.26765	-1.60906	-1.07457	-1.21866	0.42384	1.07685	0.595392	1.25698	NOP58	Cre10.g441400.t1.2	NOP58|Nucleolar protein, Component of C/D snoRNPs___(1 of 1) K14565 - nucleolar protein 58 (NOP58)	Cluster -822	PF01798;PF08156	PTHR10894;PTHR10894:SF1			K14565				29.2.2.3.1	protein.synthesis.ribosome biogenesis.pre-rRNA processing and modifications.snoRNPs	NOP56-like pre RNA processing ribonucleoprotein (AT3G05060 similarity)	ribosome biogenesis [GO:0042254]	box C/D snoRNP complex [GO:0031428];small-subunit processome [GO:0032040]	box C/D snoRNP complex [GO:0031428];ribosome biogenesis [GO:0042254];small-subunit processome [GO:0032040];snoRNA binding [GO:0030515]
0.750045	0.372232	0.445821	0.772525	1.11613	1.17742	1.31691	0.926461	0.883076	1.41368	0.635733	0.794876	-0.241509	0.116775	0.220903	0.3474	-0.418251	-0.29957	-0.931315	-1.4409	-1.32616	-1.4409	-1.6511	-1.92175	-1.10601	-0.863498	-1.32616	-1.03522	0.839216	0.61248	0.839216	0.421442		Cre02.g104650.t2.1	(1 of 1) K14573 - nucleolar protein 4 (NOP4, RBM28)	Cluster -822	PF00076	PTHR24012;PTHR24012:SF411	KOG0127		K14573	GO:0000166;GO:0003676		nucleic acid binding;nucleotide binding	27.4	RNA.RNA binding	RNA-binding (RRM/RBD/RNP motifs) family protein			RNA binding [GO:0003723]
0.927368	-0.599556	0.685658	0.0284172	0.927368	1.21684	1.05879	0.484154	0.334402	-0.0619369	0.283125	0.434897	0.365611	1.30857	0.993653	0.540194	-0.865142	-0.881363	-0.753492	-0.519976	-1.86073	-1.2275	-1.27536	-1.55662	-0.946974	-1.4605	-0.980219	-1.16267	1.21684	1.05879	1.42747	0.859885		Cre13.g567850.t1.2	(1 of 1) K11128 - H/ACA ribonucleoprotein complex subunit 1 (GAR1, NOLA1)	Cluster -822	PF04410	PTHR23237			K11128	GO:0001522;GO:0031429;GO:0042254		box H/ACA snoRNP complex;pseudouridine synthesis;ribosome biogenesis	29.2.2.3.1	protein.synthesis.ribosome biogenesis.pre-rRNA processing and modifications.snoRNPs	H/ACA ribonucleoprotein complex, subunit Gar1/Naf1 protein	snoRNA guided rRNA pseudouridine synthesis [GO:0000454]	box H/ACA snoRNP complex [GO:0031429]	box H/ACA snoRNA binding [GO:0034513];box H/ACA snoRNP complex [GO:0031429];snoRNA guided rRNA pseudouridine synthesis [GO:0000454]
1.04435	0.589768	1.09248	0.694282	0.483113	0.694282	0.76281	0.589768	0.168431	-0.00622332	-0.00622332	1.09248	0.501037	0.79673	1.07649	0.337397	-0.747491	-1.07642	-0.72477	-1.07642	-1.27418	-1.61254	-1.53247	-1.50605	-1.22403	-0.909347	-0.481244	-1.77646	0.501037	0.694282	1.69497	1.14017	NOP1	Cre02.g077300.t1.2	NOP1|Nucleolar protein, Component of C/D snoRNPs___(1 of 1) K14563 - rRNA 2'-O-methyltransferase fibrillarin (NOP1, FBL)	Cluster -822	PF01269	PTHR10335	KOG1596	3.6.4.13	K14563	GO:0003723;GO:0006364;GO:0008033;GO:0008168		methyltransferase activity;RNA binding;rRNA processing;tRNA processing	27.1	RNA.processing	fibrillarin 2 (AT4G25630 similarity)	box C/D snoRNA 3'-end processing [GO:0000494];histone glutamine methylation [GO:1990258];rRNA methylation [GO:0031167]	box C/D snoRNP complex [GO:0031428];Cajal body [GO:0015030];small-subunit processome [GO:0032040]	box C/D snoRNA 3'-end processing [GO:0000494];box C/D snoRNP complex [GO:0031428];Cajal body [GO:0015030];histone glutamine methylation [GO:1990258];histone-glutamine methyltransferase activity [GO:1990259];RNA binding [GO:0003723];rRNA methylation [GO:0031167];rRNA methyltransferase activity [GO:0008649];small-subunit processome [GO:0032040]
0.747162	-0.132362	-0.10552	1.41217	0.484851	0.522452	1.62734	0.514962	0.690507	-0.0788765	-0.114445	0.0938447	0.168933	1.06305	0.135757	0.718946	-0.934201	-0.705749	-0.591654	-0.5109	-0.856423	-1.20235	-0.326103	-1.10679	-0.934201	-2.84799	-1.47909	-0.834507	1.09507	1.17078	1.46431	0.851034	PUS21	Cre03.g172950.t1.2	PUS21|TruB family RNA pseudouridine synthase___(1 of 1) K11131 - H/ACA ribonucleoprotein complex subunit 4 (DKC1, NOLA4, CBF5)	Cluster -822	PF01472;PF01509;PF08068;PF16198	PTHR23127	KOG2529	5.4.99.25	K11131	GO:0001522;GO:0003723;GO:0006396;GO:0009451;GO:0009982		pseudouridine synthase activity;pseudouridine synthesis;RNA binding;RNA modification;RNA processing	35.1	not assigned.no ontology	homologue of NAP57 (AT3G57150 similarity)	box H/ACA snoRNA 3'-end processing [GO:0000495];mRNA pseudouridine synthesis [GO:1990481];rRNA pseudouridine synthesis [GO:0031118];snRNA pseudouridine synthesis [GO:0031120]	box H/ACA snoRNP complex [GO:0031429];cytosol [GO:0005829];plasmodesma [GO:0009506]	box H/ACA snoRNA 3'-end processing [GO:0000495];box H/ACA snoRNP complex [GO:0031429];cytosol [GO:0005829];mRNA pseudouridine synthesis [GO:1990481];plasmodesma [GO:0009506];pseudouridine synthase activity [GO:0009982];RNA binding [GO:0003723];rRNA pseudouridine synthesis [GO:0031118];snRNA pseudouridine synthesis [GO:0031120]
0.909222	0.357441	-0.0584515	0.447555	0.0582651	0.810068	0.375589	-0.424965	0.209975	-0.177809	-0.864512	0.0774727	1.48262	1.02259	1.34878	0.941867	-0.488603	-0.773624	-0.864512	-1.49689	0.0389947	-1.02745	-1.09884	-0.728762	-2.04084	-1.47111	-0.887483	-1.00386	1.3034	1.55553	1.52648	0.941867		Cre06.g275100.t1.2	Nucleolin___(1 of 1) K11294 - nucleolin (NCL, NSR1)	Cluster -822	PF00076	PTHR24012;PTHR24012:SF243	KOG0131		K11294	GO:0000166;GO:0003676		nucleic acid binding;nucleotide binding	29.2.2.3.1	protein.synthesis.ribosome biogenesis.pre-rRNA processing and modifications.snoRNPs	nucleolin like 2		ribonucleoprotein complex [GO:1990904]	ribonucleoprotein complex [GO:1990904];RNA binding [GO:0003723]
1.7492	-0.0536537	0.417121	0.96946	0.340546	0.789509	0.716395	-0.175754	0.897958	0.263223	0.301975	0.106344	0.861972	0.568147	0.716395	0.861972	-0.771352	-0.771352	-0.904892	-1.80616	-0.258204	-1.04069	-1.1788	-1.08646	-1.36669	-1.90716	-1.36669	-1.04069	0.897958	0.861972	1.61888	0.789509		Cre02.g073550.t1.2	Nucleosome assembly protein___(1 of 1) PTHR11875//PTHR11875:SF7 - TESTIS-SPECIFIC Y-ENCODED PROTEIN // AT14585P-RELATED	Cluster -822	PF00956	PTHR11875;PTHR11875:SF7	KOG1507		K11279	GO:0005634;GO:0006334		nucleosome assembly;nucleus	28.1	DNA.synthesis/chromatin structure	nucleosome assembly protein1%3B1 (AT4G26110 similarity)	nucleosome assembly [GO:0006334]	nucleus [GO:0005634]	chromatin binding [GO:0003682];histone binding [GO:0042393];nucleosome assembly [GO:0006334];nucleus [GO:0005634]
0.495115	0.358727	0.64638	0.0386295	1.5415	-0.491877	-0.0406577	0.141016	0.450375	1.23364	1.5261	1.1992	0.0386295	0.0124471	-0.574755	-0.0406577	0.264018	-0.242098	-0.376654	0.264018	-0.231766	-1.54823	-0.505601	-0.244754	0.0386295	-2.04925	-3.44156	-0.968386	0.582534	0.868914	0.53916	0.517226		Cre16.g689050.t1.1	Acyl-CoA oxidase/dehydrogenase___(1 of 1) PTHR10909:SF250 - PEROXISOMAL ACYL-COENZYME A OXIDASE 2	Cluster -822	PF01756;PF02770;PF14749	PTHR10909;PTHR10909:SF250		1.3.3.6	K00232	GO:0003995;GO:0003997;GO:0005777;GO:0006635;GO:0008152;GO:0016627;GO:0055114		acyl-CoA dehydrogenase activity;acyl-CoA oxidase activity;fatty acid beta-oxidation;metabolic process;oxidation-reduction process;oxidoreductase activity, acting on the CH-CH group of donors;peroxisome	11.9.4.2	lipid metabolism.lipid degradation.beta-oxidation.acyl CoA DH	acyl-CoA oxidase 1 (AT4G16760 similarity)	fatty acid beta-oxidation using acyl-CoA oxidase [GO:0033540];lipid homeostasis [GO:0055088]	peroxisome [GO:0005777]	acyl-CoA oxidase activity [GO:0003997];FAD binding [GO:0071949];fatty acid beta-oxidation using acyl-CoA oxidase [GO:0033540];fatty acid binding [GO:0005504];flavin adenine dinucleotide binding [GO:0050660];lipid homeostasis [GO:0055088];peroxisome [GO:0005777]
0.533531	-0.577739	0.867661	-0.133645	1.31913	1.33867	0.780813	1.0987	0.272811	1.43522	0.533531	0.647517	0.17438	0.0228388	-0.75548	0.248394	0.199179	0.248394	-0.350553	-0.107204	-1.29807	-0.97152	-1.43518	-1.47008	-0.695499	-1.43518	-1.90993	-1.98733	1.07816	0.974059	0.17438	1.18003		Cre09.g394399.t1.1	(1 of 1) K14767 - U3 small nucleolar RNA-associated protein 3 (UTP3, SAS10)	Cluster -822	PF04000;PF09368	PTHR13237	KOG3117;KOG3118		K14767				27.3.99	RNA.regulation of transcription.unclassified	Sas10/Utp3/C1D family (AT1G07840 similarity)	maturation of SSU-rRNA from tricistronic rRNA transcript (SSU-rRNA, 5.8S rRNA, LSU-rRNA) [GO:0000462]	nucleolus [GO:0005730];small-subunit processome [GO:0032040]	maturation of SSU-rRNA from tricistronic rRNA transcript (SSU-rRNA, 5.8S rRNA, LSU-rRNA) [GO:0000462];nucleolus [GO:0005730];small-subunit processome [GO:0032040]
0.836468	-0.0841843	0.273656	0.476098	0.929931	0.806542	1.0601	0.707566	0.42969	0.762919	0.428453	0.815869	0.74233	0.533389	-1.03731	0.250652	-0.261682	0.67513	-0.11342	-0.222918	-1.83496	-0.408863	-0.733199	-1.29933	-0.794969	-1.96451	-3.19247	-0.413632	0.592585	1.12804	0.558379	0.353655		Cre10.g459600.t1.1	(1 of 1) K14832 - ribosome biogenesis protein MAK21 (MAK21, NOC1, CEBPZ)	Cluster -822	PF03914	PTHR12048	KOG2038		K14832				27.3.13	RNA.regulation of transcription.CCAAT box binding factor family, DR1	CCAAT-binding factor	ribosome biogenesis [GO:0042254]	nucleus [GO:0005634]	nucleus [GO:0005634];ribosome biogenesis [GO:0042254]
0.79008	-0.543245	0.317468	0.149703	1.386	0.996529	0.606237	0.447827	0.668257	1.386	0.938391	0.996529	0.668257	0.0114166	-0.701898	0.350369	-0.351596	0.04634	-0.351596	-1.25441	-0.504337	-0.701898	-0.742348	-0.991973	-2.08379	-1.62667	-2.47921	-0.9074	0.996529	0.729534	1.02536	0.729534		Cre08.g370601.t1.1	(1 of 1) K14559 - U3 small nucleolar RNA-associated protein MPP10 (MPP10)	Cluster -822	PF04006	PTHR17039	KOG2600		K14559	GO:0005634;GO:0005732;GO:0006364;GO:0034457		Mpp10 complex;nucleus;rRNA processing;small nucleolar ribonucleoprotein complex	29.2.2.3.1	protein.synthesis.ribosome biogenesis.pre-rRNA processing and modifications.snoRNPs	FAD-linked oxidases family protein (AT4G36400 similarity)	rRNA processing [GO:0006364]	Mpp10 complex [GO:0034457];small nucleolar ribonucleoprotein complex [GO:0005732];small-subunit processome [GO:0032040]	Mpp10 complex [GO:0034457];rRNA processing [GO:0006364];small nucleolar ribonucleoprotein complex [GO:0005732];small-subunit processome [GO:0032040]
0.502875	0.960412	1.41505	-0.0506035	1.37874	0.370273	0.960412	-0.210298	1.30529	1.48687	0.880349	1.37874	0.370273	0.459072	-0.955877	-0.278391	-0.175451	-0.00200361	-1.33435	-0.966453	-0.18194	-1.09611	-0.935506	-0.296186	-1.52328	-1.39177	-1.65622	-1.8418	0.502875	0.414876	0.960412	-0.450276		Cre07.g344050.t1.1	(1 of 1) K14555 - U3 small nucleolar RNA-associated protein 13 (UTP13, TBL3)	Cluster -822	PF00400;PF08625	PTHR19854;PTHR19854:SF15			K14555	GO:0005515;GO:0006364;GO:0032040		protein binding;rRNA processing;small-subunit processome	29.2.2.3.4	protein.synthesis.ribosome biogenesis.pre-rRNA processing and modifications.WD-repeat proteins	Transducin family protein / WD-40 repeat family protein (AT5G16750 similarity)	endonucleolytic cleavage in 5'-ETS of tricistronic rRNA transcript (SSU-rRNA, 5.8S rRNA, LSU-rRNA) [GO:0000480];endonucleolytic cleavage to generate mature 5'-end of SSU-rRNA from (SSU-rRNA, 5.8S rRNA, LSU-rRNA) [GO:0000472]	90S preribosome [GO:0030686];nucleolus [GO:0005730];small-subunit processome [GO:0032040]	90S preribosome [GO:0030686];endonucleolytic cleavage in 5'-ETS of tricistronic rRNA transcript (SSU-rRNA, 5.8S rRNA, LSU-rRNA) [GO:0000480];endonucleolytic cleavage to generate mature 5'-end of SSU-rRNA from (SSU-rRNA, 5.8S rRNA, LSU-rRNA) [GO:0000472];nucleolus [GO:0005730];small-subunit processome [GO:0032040];U3 snoRNA binding [GO:0034511]
0.69983	0.704556	0.769134	0.715587	0.650007	0.69462	0.89493	0.536151	0.786291	0.693968	0.62804	0.730218	0.530446	0.515521	-1.85361	0.376678	0.25332	0.797634	-1.07764	-1.36978	-0.726114	-1.72063	-1.81509	0.156854	-0.824359	-1.31599	-1.809	-1.54097	0.749014	0.668294	0.638679	0.863411	UTP1	Cre06.g254150.t1.2	UTP1|Nucleolar protein, component of the U3 processome___(1 of 1) K14558 - periodic tryptophan protein 2 (PWP2, UTP1)	Cluster -822	PF00400;PF04003	PTHR19858			K14558	GO:0005515		protein binding	35.1	not assigned.no ontology	periodic tryptophan protein 2 (AT1G15440 similarity)	maturation of SSU-rRNA from tricistronic rRNA transcript (SSU-rRNA, 5.8S rRNA, LSU-rRNA) [GO:0000462];ribosomal small subunit assembly [GO:0000028]	Pwp2p-containing subcomplex of 90S preribosome [GO:0034388];small-subunit processome [GO:0032040]	maturation of SSU-rRNA from tricistronic rRNA transcript (SSU-rRNA, 5.8S rRNA, LSU-rRNA) [GO:0000462];Pwp2p-containing subcomplex of 90S preribosome [GO:0034388];ribosomal small subunit assembly [GO:0000028];small-subunit processome [GO:0032040]
0.883883	-1.00725	0.908869	0.654306	1.61471	0.983227	1.96039	0.442766	-1.18005	-0.740517	-0.360968	0.575837	0.279185	1.0323	-0.973273	0.757405	-0.707973	0.361523	0.251491	-0.740517	-0.773232	-0.773232	-0.839188	-1.28612	-1.32189	-1.00725	-1.8069	-0.806117	1.05668	1.27194	0.983227	0.30675		Cre09.g388500.t1.2	(1 of 12) PF09273 - Rubisco LSMT substrate-binding (Rubis-subs-bind)	Cluster -822	PF09273								35.2	not assigned.unknown	Mitochondrial ribosomal protein L21	methylation [GO:0032259]		methylation [GO:0032259];methyltransferase activity [GO:0008168]
0.407871	0.592707	-0.239602	0.469943	1.73028	0.891963	1.56921	0.713705	-0.239602	-0.239602	0.531551	0.15487	0.773548	0.592707	-1.23973	-0.796362	0.0254395	0.531551	-0.868632	-1.16418	-0.868632	-1.08931	-1.54896	-0.653654	-1.39291	-1.54896	-1.08931	-0.941554	1.12387	0.891963	1.40498	1.51483	TSK1	Cre03.g160500.t1.2	TSK1|Lysyl-tRNA synthetase___(1 of 1) PTHR22594//PTHR22594:SF35 - ASPARTYL/LYSYL-TRNA SYNTHETASE // LYSINE--TRNA LIGASE	Cluster -822	PF00152;PF01336	PTHR22594;PTHR22594:SF35		6.1.1.6	K04567	GO:0000166;GO:0003676;GO:0004812;GO:0004824;GO:0005524;GO:0005737;GO:0006418;GO:0006430		aminoacyl-tRNA ligase activity;ATP binding;cytoplasm;lysine-tRNA ligase activity;lysyl-tRNA aminoacylation;nucleic acid binding;nucleotide binding;tRNA aminoacylation for protein translation	29.1.6	protein.aa activation.lysine-tRNA ligase	lysyl-tRNA synthetase 1 (AT3G11710 similarity)	lysyl-tRNA aminoacylation [GO:0006430]	cytosol [GO:0005829];plasmodesma [GO:0009506]	ATP binding [GO:0005524];cytosol [GO:0005829];lysine-tRNA ligase activity [GO:0004824];lysyl-tRNA aminoacylation [GO:0006430];plasmodesma [GO:0009506];tRNA binding [GO:0000049]
0.465953	0.720388	0.117997	-0.320653	0.497252	0.327793	0.528334	-0.589851	1.41645	0.0611363	0.434445	0.961326	0.0381926	1.09087	0.174155	-0.737495	-0.345615	0.207513	-1.31886	-0.197863	-0.370715	0.106681	-0.918407	-1.07732	-3.16866	-0.616344	-0.669793	-1.59041	1.39091	0.914153	1.92979	0.538646	NGB1	Cre10.g459500.t1.1	NGB1|Nucleolar GTP-binding protein___(1 of 1) PTHR11702//PTHR11702:SF4 - DEVELOPMENTALLY REGULATED GTP-BINDING PROTEIN-RELATED // NUCLEOLAR GTP-BINDING PROTEIN 1	Cluster -822	PF06858;PF08155	PTHR11702;PTHR11702:SF4	KOG1490		K06943	GO:0005525		GTP binding	30.5	signalling.G-proteins	Nucleolar GTP-binding protein (AT1G50920 similarity)	ribosome biogenesis [GO:0042254]	nucleolus [GO:0005730]	GTP binding [GO:0005525];nucleolus [GO:0005730];ribosome biogenesis [GO:0042254]
1.2252	0.0613222	1.5956	0.0870721	0.361615	-0.0430997	1.40421	0.0354263	0.598272	0.312852	0.481404	0.188732	-0.0961742	0.757261	-0.399057	-0.399057	-0.122934	0.138172	-1.2691	-1.2691	0.238764	-0.631981	-1.77138	-1.8862	-0.814402	-0.572683	-1.2691	-1.73371	0.932734	1.68851	1.83352	0.337293		Cre09.g391652.t1.1	(1 of 1) K14833 - nucleolar complex protein 2 (NOC2)	Cluster -822	PF03715	PTHR12687;PTHR12687:SF4	KOG2256		K14833				35.2	not assigned.unknown	Noc2p family	ribosomal large subunit biogenesis [GO:0042273]	Noc1p-Noc2p complex [GO:0030690];Noc2p-Noc3p complex [GO:0030691];nucleolus [GO:0005730];nucleoplasm [GO:0005654]	Noc1p-Noc2p complex [GO:0030690];Noc2p-Noc3p complex [GO:0030691];nucleolus [GO:0005730];nucleoplasm [GO:0005654];ribosomal large subunit biogenesis [GO:0042273]
1.83017	0.835595	1.37805	0.215245	1.93243	0.501219	0.655186	0.117265	-0.429789	-0.116835	0.311872	0.375556	0.594003	1.37805	-0.757376	0.182736	0.182736	-0.150927	-1.33987	-0.150927	-0.984594	-0.720209	-1.75699	-1.062	-1.93105	-0.646467	-1.42134	-1.38049	0.343788	0.835595	0.835595	0.343788	PPR13	Cre12.g497350.t1.1	PPR13|PentatricoPeptide Repeat protein	Cluster -822									28.1	DNA.synthesis/chromatin structure	plastid transcriptionally active 3
1.38522	-0.310954	0.565264	-0.119064	1.12211	0.456806	1.27066	-0.103489	0.704293	0.453195	0.498049	1.57727	-0.522687	1.27066	-0.891925	0.499483	-0.250317	0.167617	-1.8841	0.211889	-0.579211	-0.649819	-0.772824	-1.45373	-2.08456	-0.86018	-1.04294	-1.7173	0.334492	1.21198	1.06092	0.453191		Cre12.g548000.t1.2	(1 of 1) K14550 - U3 small nucleolar RNA-associated protein 10 (UTP10, HEATR1)	Cluster -822	PF08146;PF12397	PTHR13457	KOG1837		K14550	GO:0005488		binding	29.2.2.3.1	protein.synthesis.ribosome biogenesis.pre-rRNA processing and modifications.snoRNPs	ARM repeat superfamily protein	maturation of SSU-rRNA from tricistronic rRNA transcript (SSU-rRNA, 5.8S rRNA, LSU-rRNA) [GO:0000462];positive regulation of transcription by RNA polymerase I [GO:0045943]	90S preribosome [GO:0030686];small-subunit processome [GO:0032040];t-UTP complex [GO:0034455]	90S preribosome [GO:0030686];maturation of SSU-rRNA from tricistronic rRNA transcript (SSU-rRNA, 5.8S rRNA, LSU-rRNA) [GO:0000462];positive regulation of transcription by RNA polymerase I [GO:0045943];small-subunit processome [GO:0032040];snoRNA binding [GO:0030515];t-UTP complex [GO:0034455]
0.321255	-0.636034	0.0839861	-0.152112	0.633994	0.851112	0.751502	0.0839861	-0.0593691	0.118904	-0.0229625	0.0130595	0.418115	1.55816	0.255125	0.89293	-0.247442	-0.20899	-0.467008	-0.20899	-0.446454	-0.385526	-0.92986	-2.28156	-0.426023	-1.90647	-0.701635	-2.49331	1.69238	1.45393	1.2604	1.18491		Cre12.g533050.t1.2	(1 of 1) K14538 - nuclear GTP-binding protein (NUG1, GNL3)	Cluster -822	PF01926;PF08701	PTHR11089;PTHR11089:SF30	KOG2484		K14538	GO:0005525		GTP binding	30.5	signalling.G-proteins	GTP-binding family protein (AT3G07050 similarity)		nucleolus [GO:0005730]	GTP binding [GO:0005525];nucleolus [GO:0005730]
0.553012	-0.82901	-0.0793431	-0.0148663	0.897914	0.0588178	0.739604	0.163827	0.640261	0.886998	0.818667	0.2065	0.850411	0.403347	0.0424909	0.537463	0.289162	0.276794	-1.41766	-0.862286	-0.0578138	-0.418139	-1.97493	-0.612761	-1.43337	-0.980056	-1.34958	-2.42712	1.74739	1.56233	1.31164	0.47031		Cre07.g332800.t1.2	(1 of 1) K14544 - U3 small nucleolar RNA-associated protein 22 (UTP22, NOL6)	Cluster -822	PF03813	PTHR17972	KOG2054		K14544	GO:0042309;GO:0050825;GO:0050826		homoiothermy;ice binding;response to freezing	35.1	not assigned.no ontology	SIGNAL PEPTIDE PEPTIDASE-LIKE 2 (AT1G63690 similarity)	rRNA processing [GO:0006364];tRNA export from nucleus [GO:0006409]	CURI complex [GO:0032545];small-subunit processome [GO:0032040];UTP-C complex [GO:0034456]	CURI complex [GO:0032545];RNA binding [GO:0003723];rRNA processing [GO:0006364];small-subunit processome [GO:0032040];tRNA export from nucleus [GO:0006409];UTP-C complex [GO:0034456]
0.802458	0.0637785	0.215776	0.265403	1.6336	0.387308	0.868327	0.36317	-0.538098	0.954797	0.36317	0.890092	0.19077	0.667969	0.0379751	0.552989	0.114974	0.506224	-0.65601	-0.200608	-0.932248	-0.869491	-1.12553	-1.12553	-1.64526	-1.83162	-1.43065	-2.48106	1.266	1.10251	1.22564	0.36317		Cre10.g428750.t1.1	(1 of 1) K14792 - rRNA biogenesis protein RRP5 (RRP5, PDCD11)	Cluster -822	PF00575;PF05843	PTHR23270;PTHR23270:SF10			K14792	GO:0003676;GO:0005515;GO:0005622;GO:0005634;GO:0006396;GO:0006397		intracellular;mRNA processing;nucleic acid binding;nucleus;protein binding;RNA processing	35.1.14	not assigned.no ontology.S RNA-binding domain-containing protein	RNA binding	mRNA processing [GO:0006397];rRNA processing [GO:0006364]	nucleolus [GO:0005730];small-subunit processome [GO:0032040]	mRNA processing [GO:0006397];nucleolus [GO:0005730];RNA binding [GO:0003723];rRNA processing [GO:0006364];small-subunit processome [GO:0032040]
-0.286838	0.502975	0.258604	-0.018507	1.08967	0.462967	0.300066	0.0466442	0.111064	0.980726	0.601779	0.906922	0.422674	1.33604	0.320688	0.925463	0.640829	-0.128783	-1.2852	-1.01874	0.00329045	-1.2309	-1.15042	-1.01874	-1.39537	-1.20395	-1.25798	-2.70238	1.17889	1.47219	1.08967	0.0466442		Cre03.g192850.t1.2	(1 of 1) 2.3.1.193 - tRNA(Met) cytidine acetyltransferase	Cluster -822	PF05127;PF08351;PF13718;PF13725	PTHR10925;PTHR10925:SF5		2.3.1.193	K14521	GO:0008080		N-acetyltransferase activity	35.2	not assigned.unknown	GNAT acetyltransferase (DUF699) (AT1G10490 similarity)	rRNA acetylation involved in maturation of SSU-rRNA [GO:1904812];tRNA acetylation [GO:0051391]	integral component of membrane [GO:0016021];nucleolus [GO:0005730]	ATP binding [GO:0005524];integral component of membrane [GO:0016021];nucleolus [GO:0005730];rRNA acetylation involved in maturation of SSU-rRNA [GO:1904812];rRNA cytidine N-acetyltransferase activity [GO:1990883];tRNA acetylation [GO:0051391];tRNA binding [GO:0000049]
0.677584	-0.243927	0.0283133	0.39252	0.776582	0.0283133	0.601756	-0.212782	1.34702	0.498455	0.498455	0.576168	0.967777	0.776582	0.652464	0.472224	0.849315	0.601756	-0.306925	-0.776841	-0.995718	-0.884842	-2.68619	-0.958428	-0.84853	-1.8197	-2.04107	-1.30672	0.920796	0.776582	1.03726	0.601756		Cre19.g751197.t1.1	(1 of 1) K14794 - ribosomal RNA-processing protein 12 (RRP12)	Cluster -822	PF08161	PTHR21576;PTHR21576:SF2	KOG1248		K14794				27.3.99	RNA.regulation of transcription.unclassified	ARM repeat superfamily protein		nucleus [GO:0005634]	nucleus [GO:0005634]
0.592236	0.207671	-0.209747	0.635751	0.70978	0.751995	0.371186	-0.27396	1.78391	0.705916	1.08106	1.31889	0.433874	0.29889	-0.117784	-0.14659	-0.156238	-0.0749775	-0.688988	-1.45335	-1.64752	-1.07364	-1.59104	-2.11583	-0.5314	-0.941117	-0.982792	-1.22999	0.974457	1.11594	1.35169	0.901723	SPS1	Cre06.g251500.t1.2	SPS1|Spermine synthase___(1 of 1) K18787 - thermospermine synthase (ACL5)	Cluster -822	PF08241	PTHR11558;PTHR11558:SF26		2.5.1.16	K18787	GO:0003824;GO:0008152;GO:0008168		catalytic activity;metabolic process;methyltransferase activity	29.2.2.3.3	protein.synthesis.ribosome biogenesis.pre-rRNA processing and modifications.methylotransferases	S-adenosyl-L-methionine-dependent methyltransferases superfamily protein (AT5G19530 similarity)	polyamine biosynthetic process [GO:0006596]		polyamine biosynthetic process [GO:0006596];thermospermine synthase activity [GO:0010487]
0.0448887	0.776806	0.904109	-0.120271	1.45034	0.81956	0.407417	0.361421	-0.273141	0.407417	0.587734	0.252637	0.847882	1.53856	0.0611471	-0.0370844	0.483242	0.330552	-1.06654	-0.519465	-0.483608	-1.71642	-2.32558	-2.2275	-0.776984	-1.00743	-0.683658	-1.45594	1.20374	0.833736	0.959774	0.422665		Cre02.g101950.t1.2	tRNA (uracil-5)-methyltransferase___(1 of 1) K15332 - tRNA (uracil-5-)-methyltransferase [EC:2.1.1.-] (TRMT2A)	Cluster -822	PF13847	PTHR11061;PTHR11061:SF24		2.1.1.35	K15332	GO:0006396;GO:0008173		RNA methyltransferase activity;RNA processing	27.3.99	RNA.regulation of transcription.unclassified	tRNA (uracil-5)-methyltransferase	RNA processing [GO:0006396]		RNA methyltransferase activity [GO:0008173];RNA processing [GO:0006396]
-0.427334	0.197826	0.437982	0.258653	1.00888	0.625349	0.402922	-0.475505	0.38638	0.226542	0.807564	0.0117856	1.92117	1.5405	0.39692	0.277512	0.250097	0.106267	-0.554412	-1.47257	-0.788922	-0.861538	-2.67857	-1.90093	-0.89375	-0.635944	-0.694966	-1.22638	0.814587	1.17533	1.07738	0.687171		Cre01.g057061.t1.1	(1 of 1) PF08167 - rRNA processing/ribosome biogenesis (RIX1)	Cluster -822	PF08167	PTHR34105				GO:0042309;GO:0050825;GO:0050826		homoiothermy;ice binding;response to freezing	35.2	not assigned.unknown	Class I glutamine amidotransferase-like superfamily protein (AT4G34020 similarity)		nucleus [GO:0005634]	nucleus [GO:0005634]
-0.29377	-2.49543	-0.194992	-0.324338	1.10582	0.508462	0.872621	0.751528	1.14342	0.791826	1.46711	0.333143	1.21761	0.650565	0.458698	0.185345	-0.799725	0.344152	-0.2327	-0.979084	-0.242124	-0.988076	-0.393515	-0.75761	-0.94754	-1.04242	-2.11055	-1.35678	1.39736	0.951842	0.832426	0.146724	HEL56	Cre12.g526850.t1.2	HEL56|DEAD box ATP-dependent RNA helicase___(1 of 1) K14810 - ATP-dependent RNA helicase DDX56/DBP9 [EC:3.6.4.13] (DDX56, DBP9)	Cluster -822	PF00271;PF04851	PTHR24031;PTHR24031:SF333	KOG0346	3.6.4.13	K14810	GO:0003677;GO:0005524;GO:0016787		ATP binding;DNA binding;hydrolase activity	29.2.2.3.5	protein.synthesis.ribosome biogenesis.pre-rRNA processing and modifications.DExD-box helicases	P-loop containing nucleoside triphosphate hydrolases superfamily protein		nucleolus [GO:0005730]	ATP binding [GO:0005524];hydrolase activity [GO:0016787];nucleic acid binding [GO:0003676];nucleolus [GO:0005730]
-1.32941	-1.64088	-0.362699	0.559996	0.725232	0.582336	0.84711	0.661327	0.834901	0.692119	0.620853	0.859112	0.546246	0.896772	0.620853	0.979234	-1.22552	-1.32593	0.452351	-0.96988	-1.17255	-0.892357	-0.748974	-1.5351	-1.20976	-1.13712	-1.36064	0.746477	0.885396	1.1054	1.26969	1.02541	GAP2	Cre07.g354200.t1.2	GAP2|Glyceraldehyde 3-phosphate dehydrogenase___(1 of 1) PTHR10836//PTHR10836:SF37 - GLYCERALDEHYDE 3-PHOSPHATE DEHYDROGENASE // SUBFAMILY NOT NAMED	Cluster -822	PF00044;PF02800	PTHR10836;PTHR10836:SF37	KOG0657	1.2.1.12	K00134	GO:0016620;GO:0055114		oxidation-reduction process;oxidoreductase activity, acting on the aldehyde or oxo group of donors, NAD or NADP as acceptor	4.3.8	glycolysis.unclear/dually targeted.glyceraldehyde 3-phosphate dehydrogenase (GAP-DH)	glyceraldehyde-3-phosphate dehydrogenase C subunit 1 (AT3G04120 similarity)			glyceraldehyde-3-phosphate dehydrogenase (NAD+) (phosphorylating) activity [GO:0004365];nucleotide binding [GO:0000166]
0.339171	-0.69697	-0.23773	-0.610953	0.0764894	-0.278127	0.412257	0.520332	-0.197585	0.867794	0.731091	-0.318782	1.74994	0.661615	2.12109	2.23105	0.731091	-0.359705	-1.0076	-0.197585	-0.278127	-1.93686	-1.72955	-1.05325	-0.653815	-1.09923	-1.52883	-0.359705	0.696453	0.484516	0.731091	0.190407	CDS1	Cre12.g561550.t1.2	CDS1|Mitochondrial half-size ABC transporter, membrane protein___(1 of 2) K05661 - ATP-binding cassette, subfamily B (MDR/TAP), member 6 (ABCB6)	Cluster -822	PF00005;PF00664	PTHR24221;PTHR24221:SF18		3.6.3.46	K05661	GO:0005524;GO:0006810;GO:0016021;GO:0016887;GO:0042626;GO:0055085		ATP binding;ATPase activity;ATPase activity, coupled to transmembrane movement of substances;integral component of membrane;transmembrane transport;transport	34.16	transport.ABC transporters and multidrug resistance systems	Mitochondrial half-size ABC transporter, membrane protein	transmembrane transport [GO:0055085]	integral component of membrane [GO:0016021]	ATP binding [GO:0005524];ATPase activity [GO:0016887];ATPase-coupled transmembrane transporter activity [GO:0042626];integral component of membrane [GO:0016021];transmembrane transport [GO:0055085]
0.247503	1.38317	1.05952	0.67415	0.726897	0.694797	1.03354	0.945091	0.58088	0.82951	0.784674	0.758606	-0.857607	-1.14247	-1.48476	0.52293	-0.495668	-1.43022	0.103798	-2.24537	-0.599363	-0.098396	-1.29227	-2.14973	0.602303	0.865367	0.4796	0.692106	0.00105142	0.155601	-1.37512	0.029863		Cre14.g618200.t1.1	//unknown protein//	Cluster -822									35.2	not assigned.unknown	microtubule-associated proteins 70-2
0.79534	1.49202	1.47078	0.913423	0.819147	1.1202	-0.160882	1.20982	0.166555	2.03819	1.42808	0.819147	-0.658308	-0.8444	-0.448378	-1.20162	0.349484	-1.00409	0.0594169	-1.406	-1.13504	-0.56742	-1.51091	-1.44077	-0.8444	0.00511158	0.0863865	-0.812967	-1.00409	0.113232	-0.448378	0.601333	PRX3	Cre10.g449550.t1.2	PRX3|Peroxiredoxin, type II___(1 of 2) PTHR10430//PTHR10430:SF16 - PEROXIREDOXIN // PEROXIREDOXIN-5, MITOCHONDRIAL	Cluster -822	PF00578	PTHR10430;PTHR10430:SF16	KOG0541	1.11.1.15		GO:0016209;GO:0016491;GO:0055114		antioxidant activity;oxidation-reduction process;oxidoreductase activity	21.5	redox.peroxiredoxin	Thioredoxin superfamily protein (AT3G52960 similarity)	cell redox homeostasis [GO:0045454];cellular response to oxidative stress [GO:0034599];hydrogen peroxide catabolic process [GO:0042744]	cytoplasm [GO:0005737]	cell redox homeostasis [GO:0045454];cellular response to oxidative stress [GO:0034599];cytoplasm [GO:0005737];hydrogen peroxide catabolic process [GO:0042744];thioredoxin peroxidase activity [GO:0008379]
0.00599073	0.871795	1.28408	0.82905	0.82905	0.245532	-0.0924119	1.51918	1.12236	1.78289	2.21092	1.03994	-0.662723	-0.88351	-1.98218	-0.555148	0.385026	-0.502033	-0.397119	-1.05429	0.521524	-0.24294	-1.66523	-1.28939	-0.345312	-0.142188	-0.827591	-0.827591	0.19834	-0.293916	-0.939923	-0.142188	UBC21	Cre12.g510300.t1.1	UBC21|E2 Ubiquitin conjugating enzyme___(1 of 1) PF00179//PF10408 - Ubiquitin-conjugating enzyme (UQ_con) // Ubiquitin elongating factor core (Ufd2P_core)	Cluster -822	PF00179;PF10408	PTHR10044;PTHR10044:SF120	KOG0417	6.3.2.19		GO:0000151;GO:0006511;GO:0016567;GO:0034450		protein ubiquitination;ubiquitin ligase complex;ubiquitin-dependent protein catabolic process;ubiquitin-ubiquitin ligase activity	29.5.11.3	protein.degradation.ubiquitin.E2	ubiquitin-conjugating enzyme 25	protein polyubiquitination [GO:0000209];ubiquitin-dependent ERAD pathway [GO:0030433]	cytoplasm [GO:0005737];nucleus [GO:0005634];ubiquitin ligase complex [GO:0000151]	cytoplasm [GO:0005737];nucleus [GO:0005634];protein polyubiquitination [GO:0000209];ubiquitin ligase complex [GO:0000151];ubiquitin-dependent ERAD pathway [GO:0030433];ubiquitin-ubiquitin ligase activity [GO:0034450]
1.05147	0.451566	1.56227	1.25716	1.41626	1.48957	0.762181	0.154061	0.705465	0.659827	1.23571	0.190286	-0.589726	-0.951767	-1.6043	-1.30052	-0.0664059	-0.0416376	-0.842972	0.91911	-2.21298	-0.203844	-1.47285	-0.407577	-0.910811	-0.70879	-1.37193	-0.00461584	-0.254343	0.178235	0.0933641	0.818539	CLPR1	Cre14.g619100.t1.2	CLPR1|inactive subunit of chloroplast ClpP complex___(1 of 2) PTHR10381//PTHR10381:SF18 - ATP-DEPENDENT CLP PROTEASE PROTEOLYTIC SUBUNIT // SUBFAMILY NOT NAMED	Cluster -822	PF00574	PTHR10381;PTHR10381:SF18		3.4.21.92	K01358	GO:0004252;GO:0006508		proteolysis;serine-type endopeptidase activity	29.5.5	protein.degradation.serine protease	Inactive subunit of chloroplast ClpP complex	protein quality control for misfolded or incompletely synthesized proteins [GO:0006515]	endopeptidase Clp complex [GO:0009368]	ATPase binding [GO:0051117];ATP-dependent peptidase activity [GO:0004176];endopeptidase Clp complex [GO:0009368];protein quality control for misfolded or incompletely synthesized proteins [GO:0006515];serine-type endopeptidase activity [GO:0004252]
1.13664	0.325014	0.357998	0.679425	1.11497	0.636197	0.496467	0.596718	0.773679	1.09709	1.16379	0.874331	-0.861215	-2.27772	-1.37254	-0.78071	-0.209039	0.0055689	0.273762	-0.0799499	-1.20359	0.615714	-1.00653	-0.649819	0.340654	-1.00042	-1.479	-2.36565	0.858224	0.94576	0.452073	0.542114		Cre10.g461000.t1.2	(1 of 1) K14772 - U3 small nucleolar RNA-associated protein 20 (UTP20)	Cluster -822	PF07539	PTHR17695;PTHR17695:SF11			K14772	GO:0005488		binding	35.1	not assigned.no ontology	ARM repeat superfamily protein		90S preribosome [GO:0030686];nucleolus [GO:0005730];small-subunit processome [GO:0032040]	90S preribosome [GO:0030686];nucleolus [GO:0005730];small-subunit processome [GO:0032040]
0.751966	0.879287	1.01302	0.854944	0.981172	1.02626	1.0972	0.983492	0.654442	0.703106	0.709808	0.56289	-2.06759	-1.54996	0.4586	0.116023	-1.50805	0.123346	-1.71541	-1.34753	-1.53612	-0.0230021	-1.71328	-0.130197	0.116023	0.315202	-1.41818	0.286442	0.348321	0.274622	0.262613	0.490544		Cre01.g023300.t1.2	(1 of 1) 1.1.1.370 - Scyllo-inositol 2-dehydrogenase (NAD(+))	Cluster -822	PF01408	PTHR22604;PTHR22604:SF111		1.1.1.370		GO:0016491		oxidoreductase activity	35.1	not assigned.no ontology	NAD(P)-binding Rossmann-fold superfamily protein (AT3G20790 similarity)	NADPH regeneration [GO:0006740]	cytoplasm [GO:0005737]	cytoplasm [GO:0005737];NADPH regeneration [GO:0006740];oxidoreductase activity [GO:0016491]
0.626448	1.11829	1.77246	1.39077	0.615956	0.842395	1.15666	1.53576	-0.110283	-0.927673	-0.0628452	-1.51966	-0.0628452	-0.996696	-0.365928	-0.365928	1.42736	-1.51966	-0.110283	-0.913973	-1.36957	-0.72544	-1.3253	-1.61163	1.06028	0.912623	-0.453726	0.434676	0.0424696	0.303189	-0.805481	0.00758055	PDI4	Cre07.g328150.t1.1	PDI4|Protein disulfide isomerase___(1 of 1) PTHR18929:SF38 - PROTEIN DISULFIDE-ISOMERASE A6	Cluster -822	PF00085	PTHR18929;PTHR18929:SF38	KOG0191	5.3.4.1	K09584	GO:0006662;GO:0015035;GO:0016853;GO:0045454		cell redox homeostasis;glycerol ether metabolic process;isomerase activity;protein disulfide oxidoreductase activity	21.1.1	redox.thioredoxin.PDIL	PDI-like 2-3 (AT2G32920 similarity)	cell redox homeostasis [GO:0045454]		cell redox homeostasis [GO:0045454];protein disulfide isomerase activity [GO:0003756]
1.13733	1.39915	1.68178	1.78082	1.29083	1.84609	1.95012	1.82714	0.176653	-0.708299	-1.00392	-0.735827	-0.555142	-0.71758	-0.192666	-0.29303	-0.13496	-0.597372	-0.998102	-0.136448	-0.163145	-0.922876	-0.299707	-0.669536	-0.541991	-0.968673	-0.439027	-0.481801	-0.435126	-0.311453	-0.603806	-1.17941	KIR1	Cre09.g399250.t1.2	KIR1|Ketoacid isomerase-like protein___(1 of 8) PF12680 - SnoaL-like domain (SnoaL_2)	Cluster -822	PF12680								35.2	not assigned.unknown	Ketoacid isomerase-like protein
-0.30733	1.03961	1.08233	1.53245	0.909499	1.53245	2.16536	2.05862	-0.584979	-1.14633	0.26003	-1.1213	0.776369	0.308932	-0.094477	0.357424	0.00906277	-0.0424754	-0.69411	-0.924824	0.405513	-0.253376	-0.924824	-0.416788	0.0601375	0.357424	-1.30534	-0.647905	-0.647905	-0.764116	-1.70594	-1.27318		Cre12.g512000.t1.1	(1 of 4) K06816 - golgi apparatus protein 1 (GLG1, ESL1)	Cluster -822	PF00839	PTHR11884;PTHR11884:SF1			K06816	GO:0000139;GO:0016020		Golgi membrane;membrane	35.2	not assigned.unknown	PIF1-related DNA helicase		Golgi membrane [GO:0000139];integral component of membrane [GO:0016021]	Golgi membrane [GO:0000139];integral component of membrane [GO:0016021]
-0.260683	0.82467	0.982606	1.78848	0.0619961	1.61392	2.12405	2.28554	0.195509	-0.501418	0.621661	-1.11858	1.25006	-0.260683	-0.166832	0.0168726	-0.404049	-0.600286	-1.01154	-1.39415	-0.260683	-0.355903	-0.452554	-0.600286	0.106803	0.0619961	-1.06484	0.283016	-0.308118	-0.55066	-1.62339	-1.28251		Cre01.g005050.t1.1	(1 of 4) K06816 - golgi apparatus protein 1 (GLG1, ESL1)	Cluster -822	PF00839	PTHR11884;PTHR11884:SF1			K06816	GO:0000139;GO:0005488;GO:0016020		binding;Golgi membrane;membrane	35.2	not assigned.unknown	Calcium-binding EF-hand family protein		Golgi membrane [GO:0000139];integral component of membrane [GO:0016021]	Golgi membrane [GO:0000139];integral component of membrane [GO:0016021]
-0.0326878	1.1443	0.993135	1.37595	0.861127	0.332762	0.140039	1.05829	-0.286459	0.308941	1.43792	0.332762	0.77183	1.25047	1.5401	1.05829	-1.516	-2.51948	-0.602576	-1.10283	0.115604	-1.1605	-0.738267	-0.960539	-0.442872	-0.20943	0.237014	0.0418152	-1.30661	-1.0456	-0.338238	-0.738267	PYR4	Cre03.g199423.t1.1	PYR4|Dihydroorotase dehydrogenase___(1 of 1) 1.3.5.2 - Dihydroorotate dehydrogenase (quinone) / DHODH	Cluster -822	PF01180	PTHR11938	KOG1436	1.3.5.2	K00254	GO:0003824;GO:0004152;GO:0005737;GO:0006207;GO:0016020;GO:0016627;GO:0055114		catalytic activity;cytoplasm;'de novo' pyrimidine nucleobase biosynthetic process;dihydroorotate dehydrogenase activity;membrane;oxidation-reduction process;oxidoreductase activity, acting on the CH-CH group of donors	23.1.1.4	nucleotide metabolism.synthesis.pyrimidine.dihydroorotate dehydrogenase	pyrimidine d (AT5G23300 similarity)	'de novo' pyrimidine nucleobase biosynthetic process [GO:0006207];'de novo' UMP biosynthetic process [GO:0044205];pyrimidine ribonucleotide biosynthetic process [GO:0009220]	mitochondrial inner membrane [GO:0005743];mitochondrion [GO:0005739]	'de novo' pyrimidine nucleobase biosynthetic process [GO:0006207];'de novo' UMP biosynthetic process [GO:0044205];dihydroorotate dehydrogenase activity [GO:0004152];mitochondrial inner membrane [GO:0005743];mitochondrion [GO:0005739];pyrimidine ribonucleotide biosynthetic process [GO:0009220]
-0.574634	0.0136117	0.561213	-0.3509	0.162952	-0.456906	0.231891	1.2869	-0.287871	1.22217	0.852938	1.3666	0.854514	1.67599	1.25894	1.73573	-1.23124	-0.490452	-0.348776	-1.6516	-0.721389	-1.86439	-1.91929	-1.2497	0.697311	-0.29375	0.561785	0.344552	-0.299051	-0.144243	0.0617112	-1.00461	TOG1	Cre03.g149800.t1.1	TOG1|Microtubule associated protein___(1 of 1) K16803 - cytoskeleton-associated protein 5 (CKAP5, XMAP215)	Cluster -822		PTHR12609;PTHR12609:SF0	KOG1820		K16803				31.1	cell.organisation	Microtubule associated protein	establishment or maintenance of microtubule cytoskeleton polarity [GO:0030951];microtubule polymerization [GO:0046785];mitotic spindle organization [GO:0007052]	kinetochore [GO:0000776];spindle pole [GO:0000922]	establishment or maintenance of microtubule cytoskeleton polarity [GO:0030951];kinetochore [GO:0000776];microtubule binding [GO:0008017];microtubule plus end polymerase [GO:0061863];microtubule polymerization [GO:0046785];mitotic spindle organization [GO:0007052];spindle pole [GO:0000922]
0.790238	-0.00578454	-0.0519651	0.363536	1.41709	1.66176	1.40823	1.90752	0.591675	0.663494	0.428934	0.675274	-0.603331	0.823765	1.50407	0.415984	-1.15695	-1.06376	-0.436133	-0.527694	-2.00425	-1.49051	-1.18078	-1.22911	-0.844358	-0.527694	-0.279004	-0.130804	-1.13334	-0.56524	0.269132	0.310007	LCID	Cre04.g222800.t1.2	LCID|Low-CO2 inducible protein D	Cluster -822		PTHR38016;PTHR38016:SF1							35.2	not assigned.unknown	Low-CO2 inducible protein
0.705854	0.730567	0.157345	1.06562	0.617544	1.4215	1.27468	1.74444	0.126766	0.3196	-0.131125	0.30524	0.261718	0.630336	1.56981	1.24432	-1.88112	-1.27088	-0.61097	-0.713869	-2.46642	-1.34931	-0.887099	-0.651659	-0.252176	-0.492445	0.0169486	0.362213	-1.00129	-0.631239	-0.199632	-0.0152619	CAH4	Cre05.g248400.t1.2	CAH4|Mitochondrial carbonic anhydrase, beta type___(1 of 3) PTHR11002//PTHR11002:SF17 - CARBONIC ANHYDRASE // SUBFAMILY NOT NAMED	Cluster -822	PF00484	PTHR11002;PTHR11002:SF17	KOG1578	4.2.1.1		GO:0004089;GO:0008270		carbonate dehydratase activity;zinc ion binding	35.2	not assigned.unknown	beta carbonic anhydrase 6 (AT1G58180 similarity)			carbonate dehydratase activity [GO:0004089];zinc ion binding [GO:0008270]
0.300286	0.54884	0.574728	0.242853	1.55475	1.48261	0.967688	1.09477	-0.214752	0.399165	0.230391	0.780985	0.638127	1.24114	1.03218	0.982516	-1.77991	-0.691606	-1.35645	-0.147739	-2.73677	-1.14432	-1.09414	-1.19677	-0.285878	-0.0559703	0.490267	-0.113522	-1.06504	-0.420557	-0.092638	-0.165233	LCI1	Cre03.g162800.t1.2	LCI1|Low-CO2-inducible membrane protein	Cluster -822									35.2	not assigned.unknown	Low-CO2-inducible membrane protein		integral component of membrane [GO:0016021]	integral component of membrane [GO:0016021]
0.796891	0.98734	0.835497	0.873841	0.599802	0.949758	0.718879	0.311811	1.45443	1.20772	1.38504	1.38504	-0.602403	-1.06752	-0.218806	-0.753229	-1.63357	-1.75391	-1.55083	-1.37182	-1.52741	-0.455487	-0.126842	0.269444	-0.90819	-1.12165	-0.407355	-0.504038	0.353864	0.796891	0.437035	0.639776	GLB1	Cre07.g357350.t1.2	GLB1|Nitrogen regulatory protein PII___(1 of 1) PTHR30115:SF11 - NITROGEN REGULATORY PROTEIN P-II HOMOLOG	Cluster -822	PF00543	PTHR30115;PTHR30115:SF11				GO:0006808;GO:0030234		enzyme regulator activity;regulation of nitrogen utilization	30.1.1	signalling.in sugar and nutrient physiology.misc	Nitrogen regulatory protein PII	regulation of nitrogen utilization [GO:0006808]	cytosol [GO:0005829]	ATP binding [GO:0005524];cytosol [GO:0005829];enzyme regulator activity [GO:0030234];regulation of nitrogen utilization [GO:0006808]
1.222	1.71383	1.52454	1.61529	0.701021	0.684342	0.435897	0.934653	0.244209	0.903298	0.774263	0.873292	0.0362579	-0.846831	0.515607	-0.0396406	-1.84723	-2.13196	-1.03878	-0.161335	-0.767018	-1.60058	-0.794796	0.317165	-1.02816	-0.851634	-0.591804	-0.522094	-0.252945	-0.771619	0.596417	0.154352	FBP1	Cre07.g338451.t1.1	FBP1|Fructose-1,6-bisphosphatase___(1 of 1) PTHR30447//PTHR30447:SF0 - FRUCTOSE-1,6-BISPHOSPHATASE CLASS 2 // FRUCTOSE-1,6-BISPHOSPHATASE 1 CLASS 2-RELATED	Cluster -822	PF03320	PTHR30447;PTHR30447:SF0		3.1.3.11		GO:0006071;GO:0006094;GO:0042132		fructose 1,6-bisphosphate 1-phosphatase activity;gluconeogenesis;glycerol metabolic process				fructose 1,6-bisphosphate metabolic process [GO:0030388];gluconeogenesis [GO:0006094];glycerol metabolic process [GO:0006071]		fructose 1,6-bisphosphate 1-phosphatase activity [GO:0042132];fructose 1,6-bisphosphate metabolic process [GO:0030388];gluconeogenesis [GO:0006094];glycerol metabolic process [GO:0006071]
1.25042	0.589156	0.315493	0.185522	1.39713	0.677522	0.373603	1.47385	1.14037	1.34865	1.71627	1.31935	0.280343	0.600272	0.476726	-0.210449	-1.05154	-0.790133	-0.608551	-1.95153	-0.419292	-0.948446	-0.761813	-1.20214	-0.649946	-1.81388	-0.51313	-1.32556	-0.51313	-0.649946	0.488075	-0.223277		Cre03.g199759.t1.1	(1 of 1) PTHR10972:SF96 - OXYSTEROL-BINDING PROTEIN	Cluster -822	PF01237	PTHR10972;PTHR10972:SF96	KOG2209						31.4	cell.vesicle transport	Oxysterol-binding family protein (AT5G02100 similarity)		cytosol [GO:0005829];intracellular membrane-bounded organelle [GO:0043231];membrane [GO:0016020]	cytosol [GO:0005829];intracellular membrane-bounded organelle [GO:0043231];lipid binding [GO:0008289];membrane [GO:0016020];sterol binding [GO:0032934];sterol transporter activity [GO:0015248]
1.00884	1.39717	1.43556	1.17902	1.11803	1.1772	1.04366	1.15872	1.24115	1.32117	1.35489	1.25254	-0.864885	-0.552659	-0.684575	-0.518252	-1.15568	-0.854982	-0.478549	-0.830908	-0.936885	-0.624522	-1.42633	-0.623775	-0.280004	-0.243368	-1.26175	-0.301301	-0.677299	-0.861318	-0.446774	-1.06414		Cre11.g467622.t1.1	(1 of 1) 1.1.1.317 - Perakine reductase	Cluster -822	PF00248	PTHR11732;PTHR11732:SF12	KOG1575	1.1.1.317					17.2.3	hormone metabolism.auxin.induced-regulated-responsive-activated	NAD(P)-linked oxidoreductase superfamily protein (AT1G60710 similarity)
1.26756	1.23277	1.03609	1.11809	1.08858	1.34913	0.99021	1.2537	0.871694	1.2537	1.13272	0.974728	-0.491776	-0.190173	0.28149	0.312016	-0.740602	-0.818743	-0.802919	-0.240088	-1.86766	-1.6595	-1.59378	-1.14009	-0.519799	-0.436651	-0.303914	-0.464061	-0.88306	-0.740602	-0.45032	-0.818743	LCI19	Cre11.g467617.t1.1	LCI19|Gamma hydroxybutyrate dehydrogenase___(1 of 2) 1.1.1.26 - Glyoxylate reductase / NADH-dependent glyoxylate reductase	Cluster -822	PF03807;PF14833	PTHR22981;PTHR22981:SF53	KOG0409	1.1.1.26	K18121	GO:0016491;GO:0051287;GO:0055114		NAD binding;oxidation-reduction process;oxidoreductase activity	35.1	not assigned.no ontology	glyoxylate reductase 1 (AT3G25530 similarity)			NAD binding [GO:0051287];NADP binding [GO:0050661];oxidoreductase activity, acting on the CH-OH group of donors, NAD or NADP as acceptor [GO:0016616]
0.552717	0.965846	0.950376	0.974966	0.891672	1.23867	1.04121	1.16438	1.13616	0.765266	1.02733	0.692337	0.986946	0.727603	0.944091	0.640752	-0.853104	-0.445894	-1.28758	-1.07049	-1.13025	-1.2119	-0.918988	-1.14914	-0.677628	-1.03842	0.512986	-1.58463	-0.86146	-1.01357	-0.625745	-1.34451	LCI23	Cre06.g281600.t1.2	LCI23|Low-CO2-inducible protein 23	Cluster -839									35.2	not assigned.unknown	Low-CO2-inducible protein, septin-like	chaperone cofactor-dependent protein refolding [GO:0051085];protein refolding [GO:0042026]	cytoplasm [GO:0005737];integral component of membrane [GO:0016021]	chaperone cofactor-dependent protein refolding [GO:0051085];cytoplasm [GO:0005737];GTP binding [GO:0005525];integral component of membrane [GO:0016021];protein refolding [GO:0042026];unfolded protein binding [GO:0051082]
1.5532	1.43929	1.40242	1.19985	1.00326	1.25628	0.893113	1.21612	0.263246	0.994294	0.590283	0.557522	0.726757	-0.262593	0.747007	0.361853	-0.518623	-0.937347	-0.809192	-0.972848	-0.707922	-1.30604	-1.94219	-1.15725	-0.809192	-0.830029	-1.02493	-1.44906	-0.137535	-0.649366	-0.295023	-0.395353		Cre09.g387875.t1.1	Soluble inorganic pyrophosphatase___(1 of 1) PTHR10286//PTHR10286:SF13 - INORGANIC PYROPHOSPHATASE // INORGANIC PYROPHOSPHATASE-LIKE PROTEIN	Cluster -839	PF00719	PTHR10286;PTHR10286:SF13	KOG1626	3.6.1.1	K01507	GO:0000287;GO:0004427;GO:0005737;GO:0006796		cytoplasm;inorganic diphosphatase activity;magnesium ion binding;phosphate-containing compound metabolic process	23.4.99	nucleotide metabolism.phosphotransfer and pyrophosphatases.misc	pyrophosphorylase 4 (AT3G53620 similarity)	phosphate-containing compound metabolic process [GO:0006796]	cytosol [GO:0005829]	cytosol [GO:0005829];inorganic diphosphatase activity [GO:0004427];magnesium ion binding [GO:0000287];phosphate-containing compound metabolic process [GO:0006796]
0.446027	1.51062	1.08626	1.25498	0.896381	0.963673	0.855439	1.25498	0.896381	1.22597	1.3042	0.832511	0.511492	0.285345	0.936893	0.68725	-0.834555	-1.31394	-1.00014	-1.19619	-0.320157	-1.21946	-1.29804	-0.799468	-1.20393	-1.22724	-1.00014	-0.912875	-0.743978	-0.635306	-0.47134	-0.771625	ACLB1	Cre02.g088600.t1.2	ACLB1|ATP citrate lyase, subunit B___(1 of 2) 2.3.3.8 - ATP citrate synthase / Citric cleavage enzyme	Cluster -839	PF00285;PF00549;PF02629	PTHR23118		2.3.3.8	K01648	GO:0003824;GO:0008152;GO:0046912;GO:0048037		catalytic activity;cofactor binding;metabolic process;transferase activity, transferring acyl groups, acyl groups converted into alkyl on transfer	8.2.11	TCA / organic transformation.other organic acid transformations.atp-citrate lyase	ATP-citrate lyase B-1 (AT3G06650 similarity)	acetyl-CoA biosynthetic process [GO:0006085];fatty acid biosynthetic process [GO:0006633]	cytosol [GO:0005829]	acetyl-CoA biosynthetic process [GO:0006085];ATP binding [GO:0005524];ATP citrate synthase activity [GO:0003878];cytosol [GO:0005829];fatty acid biosynthetic process [GO:0006633]
0.182272	0.911079	1.16502	0.897137	0.100708	0.847984	0.799165	0.955196	0.736352	0.396819	0.470012	-0.169952	1.15916	0.29633	0.651908	0.57295	-0.0768904	-1.67206	-1.78146	-1.80784	0.454669	-1.82429	-1.78857	-1.68952	0.887645	0.637131	-1.29359	0.257891	0.493719	0.229167	-0.508444	-0.489693	GOX17	Cre16.g657200.t1.1	GOX17|Glyoxal oxidase 17___(1 of 6) 1.1.3.9 - Galactose oxidase / Beta-galactose oxidase	Cluster -839	PF07250;PF09118	PTHR32208;PTHR32208:SF21		1.1.3.9					24	biodegradation of xenobiotics	glyoxal oxidase-related protein (AT3G57620 similarity)
0.429211	1.49116	1.16008	0.729263	0.0759745	0.633009	0.644259	1.56231	0.783129	0.773585	0.894166	0.00824143	0.965982	-0.887554	0.574412	0.56219	-1.67832	-1.63747	-1.35974	-1.48741	0.407339	-1.29272	-1.0929	-1.35081	0.517977	0.568323	-1.17681	0.580456	0.471336	0.115952	-1.25729	-0.727329		Cre09.g396772.t1.1	Similar to Gametolysin and Autolysin___(1 of 37) 3.4.24.38 - Gametolysin / Lysin	Cluster -839	PF05548			3.4.24.38		GO:0005199;GO:0008237		metallopeptidase activity;structural constituent of cell wall	35.2	not assigned.unknown	ribosomal protein L11 methyltransferase-like protein (AT5G53920 similarity)
-0.0750382	1.64612	1.6238	1.6238	-0.381331	0.784174	0.784174	1.41908	1.20698	1.51095	0.83553	0.216074	0.439017	-0.941689	0.187601	-0.704452	-1.01126	-1.22508	-1.59969	-2.1678	0.38407	-0.444548	-1.48478	-0.804956	-0.104964	-0.349967	-0.508457	-0.165266	-0.104964	-0.195651	-0.226191	-0.165266	CEP1	Cre09.g407700.t1.2	CEP1|Cysteine endopeptidase___(1 of 1) K16292 - KDEL-tailed cysteine endopeptidase [EC:3.4.22.-] (CEP, CYSEP)	Cluster -839	PF00112;PF00396;PF08246	PTHR12411;PTHR12411:SF357	KOG1542;KOG1543	3.4.22.14	K16292	GO:0006508;GO:0008234		cysteine-type peptidase activity;proteolysis	29.5.3	protein.degradation.cysteine protease	Granulin repeat cysteine protease family protein (AT1G47128 similarity)	proteolysis involved in cellular protein catabolic process [GO:0051603]	extracellular space [GO:0005615];lysosome [GO:0005764]	cysteine-type endopeptidase activity [GO:0004197];extracellular space [GO:0005615];lysosome [GO:0005764];proteolysis involved in cellular protein catabolic process [GO:0051603]
1.0186	0.856961	1.58538	1.99987	0.15777	1.09767	0.897824	0.97864	1.13677	0.562024	1.09767	-0.1294	0.605151	-0.1294	0.518558	0.690389	-0.228585	-1.29772	-1.48349	-1.32825	-0.178766	-0.380828	-1.36511	-1.11218	0.110943	-1.42086	-1.66278	-0.590658	-0.278859	-0.1294	-1.1654	-0.43253	CIS1	Cre12.g514750.t1.2	CIS1|Citrate synthase, mitochondrial___(1 of 1) PTHR11739:SF8 - CITRATE SYNTHASE, MITOCHONDRIAL	Cluster -839	PF00285	PTHR11739;PTHR11739:SF8		2.3.3.16	K01647	GO:0004108;GO:0006101;GO:0046912		citrate (Si)-synthase activity;citrate metabolic process;transferase activity, transferring acyl groups, acyl groups converted into alkyl on transfer	8.1.2	TCA / organic transformation.TCA.CS	Citrate synthase family protein (AT2G44350 similarity)	carbohydrate metabolic process [GO:0005975];citrate metabolic process [GO:0006101];tricarboxylic acid cycle [GO:0006099]	mitochondrial matrix [GO:0005759]	carbohydrate metabolic process [GO:0005975];citrate (Si)-synthase activity [GO:0004108];citrate metabolic process [GO:0006101];mitochondrial matrix [GO:0005759];tricarboxylic acid cycle [GO:0006099]
0.296757	0.488029	1.79552	1.51004	-0.865164	1.01338	1.10227	1.63009	0.884863	-0.496226	0.143595	-0.376495	1.02613	0.37922	1.20282	0.871907	-0.481177	-2.14315	-0.243663	-1.49854	-0.54153	-0.258327	-0.975644	-0.880862	0.392898	0.858939	-0.70962	-0.06951	-1.23333	-1.05539	-0.648136	-1.1197	DII4	Cre13.g603700.t1.2	DII4|Actin, flagellar inner arm dynein subunit___(1 of 1) K10355 - actin, other eukaryote (ACTF)	Cluster -839	PF00022	PTHR11937;PTHR11937:SF247			K10355				31.1	cell.organisation	actin-11 (AT3G12110 similarity)
-0.0684412	1.17979	1.62577	1.10596	-1.18683	0.701942	1.18883	1.45889	1.38648	0.949764	0.88796	0.0610817	0.419782	-0.748612	0.643838	0.522411	-0.563597	-1.56734	-0.791052	-1.51571	-0.317015	-0.635161	-0.57	-0.853953	0.547283	0.559605	-0.619768	0.969956	-0.861338	-0.985897	-1.64914	-1.27551	FAP40	Cre16.g693500.t1.1	FAP40|Hydroxyproline-rich Flagellar Associated Protein 40___(1 of 5) PTHR16631:SF9 - GLUCAN 1,3-BETA-GLUCOSIDASE	Cluster -839		PTHR16631;PTHR16631:SF9							35.2	not assigned.unknown	Hydroxyproline-rich cell wall protein
0.417536	0.753883	1.14126	1.09832	-0.221726	1.14973	1.05875	1.17904	1.3828	1.43027	1.07204	0.510837	0.291821	-0.456661	0.661745	0.411136	-0.176475	-0.679493	-0.0389926	-0.739882	-1.4389	-1.59317	-1.84054	-2.18846	0.455449	0.0731209	-0.854063	0.372252	-0.644226	-0.841007	-1.01876	-0.72764		Cre01.g004900.t1.2	Similar to Putatative Protease/Amidase___(1 of 3) PTHR11019//PTHR11019:SF1 - THIJ/PFPI // SUBFAMILY NOT NAMED	Cluster -839	PF01965	PTHR11019;PTHR11019:SF1							35.2	not assigned.unknown	Calcium-binding EF-hand family protein
-1.81889	-1.08585	-0.907832	-0.905894	0.510256	0.702402	0.749443	0.780723	0.692636	0.78943	0.744867	-1.75122	0.785089	0.609636	0.641829	1.00316	0.625903	-1.77414	-1.62521	-1.02264	-1.1312	-0.640514	-0.734564	-1.31117	0.798038	0.819142	0.843718	0.749443	0.697535	0.702402	0.682742	0.780723		Cre01.g036400.t1.2	Short-chain dehydrogenase/reductase___(1 of 1) 1.1.1.298 - 3-hydroxypropionate dehydrogenase (NADP(+)) / 3-hydroxypropanoate dehydrogenase (NADP(+))	Cluster -839	PF08659	PTHR24319;PTHR24319:SF32	KOG1205	1.1.1.298		GO:0008152;GO:0008667;GO:0016491;GO:0019290;GO:0055114		2,3-dihydro-2,3-dihydroxybenzoate dehydrogenase activity;metabolic process;oxidation-reduction process;oxidoreductase activity;siderophore biosynthetic process	23.4.2	nucleotide metabolism.phosphotransfer and pyrophosphatases.guanylate kinase	NAD(P)-binding Rossmann-fold superfamily protein (AT3G03330 similarity)			oxidoreductase activity, acting on the CH-OH group of donors, NAD or NADP as acceptor [GO:0016616]
0.361509	-0.660775	-1.63719	-0.582853	-0.563573	-0.660775	0.297575	-0.582853	1.05531	1.64941	-0.301414	1.81657	-0.338002	-0.247047	-0.544363	1.04154	-1.17862	-0.14012	-0.964751	-1.09192	-0.660775	-1.6613	-1.00677	-0.449465	2.12342	0.772208	1.16404	1.36152	0.533082	0.713529	0.593988	-0.21114		Cre01.g007774.t1.1	(1 of 18) KOG4172 - Predicted E3 ubiquitin ligase	Cluster -839	PF13920	PTHR32093	KOG4172	6.3.2.19		GO:0005515;GO:0008270		protein binding;zinc ion binding	35.2	not assigned.unknown	RING/U-box superfamily protein		cytoplasm [GO:0005737];nucleus [GO:0005634]	cytoplasm [GO:0005737];nucleus [GO:0005634]
-0.0111039	-0.280581	-1.11659	0.751742	-0.611477	0.00901256	-0.301946	-0.498632	-0.774033	-0.112973	-0.0515917	0.205699	-0.991435	-0.410223	0.69984	-0.112973	-1.3504	0.594327	0.717204	1.16381	-2.0358	-1.56821	-1.73828	-0.966789	0.69984	0.468239	1.16381	1.51409	0.37611	1.45498	1.46982	1.64452	ADK3	Cre12.g494850.t1.2	ADK3|Adenylate kinase___(1 of 1) PTHR23359:SF72 - ADENYLATE KINASE FAMILY PROTEIN	Cluster -839	PF00406;PF02672	PTHR23359;PTHR23359:SF72	KOG3078	2.7.4.3	K00939	GO:0004017;GO:0005524;GO:0006139;GO:0016776;GO:0019205		adenylate kinase activity;ATP binding;nucleobase-containing compound kinase activity;nucleobase-containing compound metabolic process;phosphotransferase activity, phosphate group as acceptor	23.4.1	nucleotide metabolism.phosphotransfer and pyrophosphatases.adenylate kinase	adenosine monophosphate kinase (AT5G47840 similarity)	nucleoside diphosphate phosphorylation [GO:0006165];nucleoside triphosphate biosynthetic process [GO:0009142];purine nucleotide metabolic process [GO:0006163]	chloroplast [GO:0009507];cytoplasm [GO:0005737]	adenylate kinase activity [GO:0004017];ATP binding [GO:0005524];chloroplast [GO:0009507];cytidylate kinase activity [GO:0004127];cytoplasm [GO:0005737];nucleoside diphosphate kinase activity [GO:0004550];nucleoside diphosphate phosphorylation [GO:0006165];nucleoside triphosphate biosynthetic process [GO:0009142];purine nucleotide metabolic process [GO:0006163]
0.199717	-0.231203	-0.0116254	0.790037	-1.20642	-0.459664	0.116126	-0.413221	0.714808	0.600044	0.282084	-0.054868	-0.997425	-0.89576	-0.506487	-0.697771	-1.2599	-0.997425	-0.506487	0.116126	-1.64342	-1.36841	-1.04896	-0.601319	1.15184	0.443306	1.18678	2.70449	0.790037	0.973839	1.74982	1.08132	SEBP1	Cre03.g185550.t1.2	SEBP1|Sedoheptulose-1,7-bisphosphatase___(1 of 2) 3.1.3.37 - Sedoheptulose-bisphosphatase / Sedoheptulose-1,7-bisphosphatase	Cluster -839	PF00316	PTHR11556;PTHR11556:SF2	KOG1458	3.1.3.37	K01100	GO:0005975;GO:0042132;GO:0042578		carbohydrate metabolic process;fructose 1,6-bisphosphate 1-phosphatase activity;phosphoric ester hydrolase activity	1.3.9	PS.calvin cycle.sedoheptulose bisphosphatase	sedoheptulose-bisphosphatase (AT3G55800 similarity)	defense response to bacterium [GO:0042742];fructose 1,6-bisphosphate metabolic process [GO:0030388];fructose 6-phosphate metabolic process [GO:0006002];fructose metabolic process [GO:0006000];gluconeogenesis [GO:0006094];starch biosynthetic process [GO:0019252];sucrose biosynthetic process [GO:0005986]	apoplast [GO:0048046];chloroplast envelope [GO:0009941];chloroplast stroma [GO:0009570];cytoplasm [GO:0005737];thylakoid [GO:0009579]	apoplast [GO:0048046];chloroplast envelope [GO:0009941];chloroplast stroma [GO:0009570];cytoplasm [GO:0005737];defense response to bacterium [GO:0042742];fructose 1,6-bisphosphate 1-phosphatase activity [GO:0042132];fructose 1,6-bisphosphate metabolic process [GO:0030388];fructose 6-phosphate metabolic process [GO:0006002];fructose metabolic process [GO:0006000];gluconeogenesis [GO:0006094];metal…
0.649635	-0.0232293	-1.34665	0.173529	-0.735823	-0.796056	-0.0484972	-0.0484972	0.628159	1.15337	-0.151113	1.17231	-2.02203	-1.01401	-0.364271	-0.33702	-2.11265	-1.07844	-0.447113	0.10083	-0.796056	-0.796056	-0.256327	-0.447113	0.838092	0.474634	1.24719	1.15337	0.817572	0.776217	1.76951	1.86654	FBA1	Cre01.g006950.t1.1	FBA1|Fructose-1,6-bisphosphate aldolase___(1 of 1) PTHR11627//PTHR11627:SF6 - FRUCTOSE-BISPHOSPHATE ALDOLASE // SUBFAMILY NOT NAMED	Cluster -839	PF00274	PTHR11627;PTHR11627:SF6	KOG1557	4.1.2.13	K01623	GO:0003824;GO:0004332;GO:0006096		catalytic activity;fructose-bisphosphate aldolase activity;glycolytic process	1.3.6	PS.calvin cycle.aldolase	Aldolase superfamily protein (AT3G52930 similarity)	fructose 1,6-bisphosphate metabolic process [GO:0030388];glycolytic process [GO:0006096]	cytosol [GO:0005829]	cytosol [GO:0005829];fructose 1,6-bisphosphate metabolic process [GO:0030388];fructose-bisphosphate aldolase activity [GO:0004332];glycolytic process [GO:0006096]
0.18742	0.234466	0.387232	-0.150919	0.515017	0.279919	-0.430311	0.605641	0.397506	0.723028	0.648754	1.17529	0.852998	0.690523	0.407702	0.623052	0.138661	-2.04431	0.18742	-0.138618	-2.48961	0.163262	-2.3865	-2.73478	0.323881	-0.173933	-0.532365	0.313024	0.257385	0.874681	0.570123	0.52436		Cre11.g467610.t1.1	(1 of 3) PTHR10751//PTHR10751:SF2 - GUANYLATE BINDING PROTEIN // GUANYLATE-BINDING PROTEIN	Cluster -839	PF02263;PF02841	PTHR10751;PTHR10751:SF2				GO:0003924;GO:0005525		GTP binding;GTPase activity	30.5	signalling.G-proteins	Guanylate-binding family protein			GTP binding [GO:0005525];GTPase activity [GO:0003924]
-1.36089	0.846646	-0.793596	0.0895676	-1.16382	0.0182255	0.598014	1.12519	0.871728	1.19514	1.13319	1.02399	0.678076	-1.04418	0.71143	0.892018	-1.45513	-1.07833	0.153243	-0.881974	-1.0288	-1.28589	-1.70375	-2.07282	0.408155	0.0221447	1.01509	0.783396	0.281423	0.528343	1.0328	0.461382	MCM7	Cre10.g455850.t1.2	MCM7|Minichromosome maintenance protein___(1 of 1) K02210 - DNA replication licensing factor MCM7 (MCM7, CDC47)	Cluster -839	PF00493;PF14551	PTHR11630;PTHR11630:SF26		3.6.4.12	K02210	GO:0003677;GO:0003678;GO:0005524;GO:0005634;GO:0006260;GO:0006270;GO:0042555		ATP binding;DNA binding;DNA helicase activity;DNA replication;DNA replication initiation;MCM complex;nucleus	28.1	DNA.synthesis/chromatin structure	Minichromosome maintenance (MCM2/3/5) family protein (AT4G02060 similarity)	DNA replication initiation [GO:0006270];DNA strand elongation involved in DNA replication [GO:0006271];DNA unwinding involved in DNA replication [GO:0006268];double-strand break repair via break-induced replication [GO:0000727];pre-replicative complex assembly involved in nuclear cell cycle DNA replication [GO:0006267]	MCM complex [GO:0042555];nucleus [GO:0005634]	ATP binding [GO:0005524];DNA helicase activity [GO:0003678];DNA replication initiation [GO:0006270];DNA replication origin binding [GO:0003688];DNA strand elongation involved in DNA replication [GO:0006271];DNA unwinding involved in DNA replication [GO:0006268];double-strand break repair via break-induced replication [GO:0000727];MCM complex [GO:0042555];nucleus [GO:0005634];pre-replicative compl…
0.27096	0.824002	-1.15848	-1.60725	0.473155	0.0522522	0.501686	0.737307	0.668677	1.155	1.22075	1.28665	0.60785	-1.07372	0.63519	0.838921	-0.849326	-1.21808	-0.781415	-1.10631	-0.85697	-0.969925	-1.64577	-1.79434	0.406035	-1.35415	1.04955	0.963283	0.534036	0.53974	1.08418	0.566505	MCM4	Cre07.g316850.t1.2	MCM4|Minichromosome maintenance protein___(1 of 1) K02212 - DNA replication licensing factor MCM4 (MCM4, CDC54)	Cluster -839	PF00493;PF14551	PTHR11630;PTHR11630:SF66		3.6.4.12	K02212	GO:0003677;GO:0003678;GO:0005524;GO:0006260;GO:0006270;GO:0042555		ATP binding;DNA binding;DNA helicase activity;DNA replication;DNA replication initiation;MCM complex	28.1	DNA.synthesis/chromatin structure	Minichromosome maintenance (MCM2/3/5) family protein (AT2G16440 similarity)	DNA strand elongation involved in DNA replication [GO:0006271];DNA unwinding involved in DNA replication [GO:0006268];double-strand break repair via break-induced replication [GO:0000727];mitotic DNA replication initiation [GO:1902975];pre-replicative complex assembly involved in nuclear cell cycle DNA replication [GO:0006267]	MCM complex [GO:0042555];nucleus [GO:0005634]	ATP binding [GO:0005524];DNA helicase activity [GO:0003678];DNA replication origin binding [GO:0003688];DNA strand elongation involved in DNA replication [GO:0006271];DNA unwinding involved in DNA replication [GO:0006268];double-strand break repair via break-induced replication [GO:0000727];MCM complex [GO:0042555];mitotic DNA replication initiation [GO:1902975];nucleus [GO:0005634];pre-replicati…
0.510542	0.649366	-0.82876	-0.98225	0.110162	-0.126671	0.367273	0.941263	0.665384	1.43758	0.908149	0.996799	0.443517	-1.02947	0.297273	0.792632	-1.62914	-1.72396	0.387869	-0.217682	-1.82938	-0.975603	-2.49254	-1.06038	0.335157	-0.213255	1.17401	1.09972	0.43907	0.3618	0.792632	0.398895	MCM6	Cre03.g178650.t1.1	MCM6|Minichromosome maintenance protein___(1 of 1) K02542 - DNA replication licensing factor MCM6 (MCM6)	Cluster -839	PF00493;PF14551	PTHR11630;PTHR11630:SF43		3.6.4.12	K02542	GO:0003677;GO:0003678;GO:0005524;GO:0005634;GO:0006260;GO:0006270;GO:0042555		ATP binding;DNA binding;DNA helicase activity;DNA replication;DNA replication initiation;MCM complex;nucleus	28.1	DNA.synthesis/chromatin structure	minichromosome maintenance (MCM2/3/5) family protein (AT5G44635 similarity)	DNA replication initiation [GO:0006270];DNA unwinding involved in DNA replication [GO:0006268];double-strand break repair via break-induced replication [GO:0000727];mitotic DNA replication [GO:1902969];pre-replicative complex assembly involved in nuclear cell cycle DNA replication [GO:0006267]	MCM complex [GO:0042555];nucleus [GO:0005634]	ATP binding [GO:0005524];DNA helicase activity [GO:0003678];DNA replication initiation [GO:0006270];DNA replication origin binding [GO:0003688];DNA unwinding involved in DNA replication [GO:0006268];double-strand break repair via break-induced replication [GO:0000727];MCM complex [GO:0042555];mitotic DNA replication [GO:1902969];nucleus [GO:0005634];pre-replicative complex assembly involved in nu…
-0.718098	0.269043	-0.787727	-0.178805	0.368497	0.442392	0.294004	0.756122	0.256532	1.59585	1.95796	1.89506	0.130571	0.838836	-1.08593	1.05975	-0.553045	0.564299	-0.284221	0.815273	-1.51387	-1.77405	-2.20263	-1.72761	0.318901	-0.63521	-0.0228567	0.0797031	0.28153	-0.63521	-0.0616005	0.256532		Cre12.g495650.t1.2	(1 of 2) PTHR19847 - WD40 REPEAT PROTEIN	Cluster -839	PF00400	PTHR19847				GO:0005515		protein binding	35.2	not assigned.unknown	Centriole proteome protein	proteasome-mediated ubiquitin-dependent protein catabolic process [GO:0043161]	Cul4-RING E3 ubiquitin ligase complex [GO:0080008]	Cul4-RING E3 ubiquitin ligase complex [GO:0080008];proteasome-mediated ubiquitin-dependent protein catabolic process [GO:0043161]
0.324762	-0.557905	-0.376094	-1.79169	0.839208	0.53654	0.771507	0.730922	0.110182	0.213366	0.309771	0.38206	0.799282	0.844384	0.289332	0.497651	-1.68539	0.268356	0.422482	0.329697	-1.33762	-2.08791	-2.76218	-1.50507	0.745655	0.460952	-0.501923	0.544094	0.939122	0.774329	0.700613	0.771507		Cre01.g008550.t1.1	(1 of 2) PTHR24058:SF23 - SERINE/THREONINE KINASE-RELATED	Cluster -839	PF07714	PTHR24058;PTHR24058:SF23	KOG0667	2.7.12.1		GO:0004672;GO:0004713;GO:0005524;GO:0006468		ATP binding;protein kinase activity;protein phosphorylation;protein tyrosine kinase activity	29.4.1	protein.postranslational modification.kinase	Protein kinase superfamily protein	peptidyl-serine phosphorylation [GO:0018105];peptidyl-threonine phosphorylation [GO:0018107]	cytoplasm [GO:0005737]	ATP binding [GO:0005524];cytoplasm [GO:0005737];peptidyl-serine phosphorylation [GO:0018105];peptidyl-threonine phosphorylation [GO:0018107];protein serine/threonine kinase activity [GO:0004674];protein tyrosine kinase activity [GO:0004713]
0.135337	2.24359	0.821295	0.969427	1.1834	0.783543	0.00344677	1.28693	0.745485	0.858761	0.510624	0.263708	-0.498785	-0.933404	-0.0413376	-1.27558	-1.90841	0.0478111	0.221297	-0.747521	-2.00892	-1.67544	-1.2293	-0.789378	-0.0865357	-1.29305	0.783543	0.550571	0.0917746	0.38875	0.550571	0.0478111		Cre07.g325755.t1.1	(1 of 1) PTHR33606:SF3 - PROTEIN YCII	Cluster -839	PF03795	PTHR33606;PTHR33606:SF3							35.2	not assigned.unknown	Protein kinase superfamily protein (AT3G63260 similarity)
0.872637	1.21591	0.590425	1.30696	0.253339	0.352595	1.25519	0.543978	1.0685	0.872637	0.85827	1.05482	-0.170398	0.253339	0.0647023	0.368897	-1.80543	-0.341679	-0.440113	0.117037	-2.31375	-1.69468	-0.665627	-0.361169	-2.64615	-0.341679	0.401309	-0.708037	-0.0783245	-0.480179	0.496987	0.0996711		Cre06.g271700.t1.1	Metallopeptidase M20 family protein___(1 of 2) 3.4.17.4 - Gly-Xaa carboxypeptidase / Glycine carboxypeptidase	Cluster -839	PF04389;PF07687	PTHR11014;PTHR11014:SF16	KOG2275	3.4.17.4					26.8	misc.nitrilases, nitrile lyases, berberine bridge enzymes, reticuline oxidases, troponine reductases	Peptidase M20/M25/M40 family protein (AT4G38220 similarity)	nitrogen compound metabolic process [GO:0006807]		hydrolase activity [GO:0016787];nitrogen compound metabolic process [GO:0006807]
0.455404	0.205643	1.34776	0.898313	0.169274	0.455404	0.73104	0.241834	1.25369	1.37886	0.931316	1.6531	-0.517409	-0.88582	-0.437928	-0.281468	-2.01559	-0.802378	-0.090357	1.22207	-2.06451	-1.40696	-1.27325	-0.557462	-0.638213	-1.14187	-0.20444	-0.638213	-0.32028	1.1264	0.964191	0.241834		Cre04.g217929.t1.1	(1 of 1) 1.8.2.1//1.8.3.1 - Sulfite dehydrogenase // Sulfite oxidase	Cluster -839	PF00173;PF00174;PF03404	PTHR19372;PTHR19372:SF7		1.8.2.1;1.8.3.1	K00387	GO:0016491;GO:0030151;GO:0042128;GO:0055114		molybdenum ion binding;nitrate assimilation;oxidation-reduction process;oxidoreductase activity	14.5	S-assimilation.sulfite oxidase	sulfite oxidase (AT3G01910 similarity)	sulfur compound metabolic process [GO:0006790]	mitochondrion [GO:0005739]	heme binding [GO:0020037];mitochondrion [GO:0005739];molybdenum ion binding [GO:0030151];molybdopterin cofactor binding [GO:0043546];sulfite oxidase activity [GO:0008482];sulfur compound metabolic process [GO:0006790]
0.967794	0.257166	0.0688491	0.918818	0.439209	0.852826	0.492653	0.474894	1.19071	0.752319	1.40487	1.32935	-1.22198	-0.0669395	-0.390633	-1.07827	-2.23215	-0.559963	-0.287404	0.403278	-2.56319	-1.36957	-1.49569	-0.432476	-0.106372	-0.474637	-0.0669395	0.457084	-0.166047	1.23731	0.66713	0.598005	CPLD2	Cre03.g206550.t1.2	CPLD2|conserved expressed protein with hydrolase motif___(1 of 2) PTHR18901//PTHR18901:SF9 - 2-DEOXYGLUCOSE-6-PHOSPHATE PHOSPHATASE 2 // SUBFAMILY NOT NAMED	Cluster -839	PF13419	PTHR18901;PTHR18901:SF9	KOG2914	2.7.1.26		GO:0008152;GO:0016787		hydrolase activity;metabolic process	35.1	not assigned.no ontology	Haloacid dehalogenase-like hydrolase (HAD) superfamily protein (AT3G48420 similarity)			hydrolase activity [GO:0016787]
-0.0994418	1.40383	0.83746	-0.218747	0.148133	-0.158773	-0.536131	0.217724	0.400468	1.1631	0.635118	1.06848	-0.716107	-1.08666	0.212882	0.0583956	-1.29701	-1.61589	-0.401293	-0.252883	-1.97704	-2.74703	-0.2486	-0.289654	-0.594932	0.485146	0.230842	1.03638	0.608938	0.871387	1.54646	1.31544		Cre07.g325748.t1.1	(1 of 1) 3.5.2.9 - 5-oxoprolinase (ATP-hydrolyzing) / Pyroglutamase (ATP-hydrolyzing)	Cluster -839	PF01968;PF02538;PF05378	PTHR11365;PTHR11365:SF2		3.5.2.9	K01469	GO:0003824;GO:0016787		catalytic activity;hydrolase activity	21.2.2	redox.ascorbate and glutathione.glutathione	oxoprolinase 1 (AT5G37830 similarity)	glutathione metabolic process [GO:0006749]	cytosol [GO:0005829]	5-oxoprolinase (ATP-hydrolyzing) activity [GO:0017168];cytosol [GO:0005829];glutathione metabolic process [GO:0006749]
0.0827301	0.801919	-0.0101861	0.801919	0.357377	-0.389079	-0.293249	0.975348	1.14635	1.3985	1.88781	1.64559	-1.60114	-1.39066	-0.293249	-0.293249	-1.49545	-1.28676	-0.779984	0.357377	-1.49545	-1.49545	-1.18372	-0.681094	-0.485641	0.0827301	0.801919	1.06115	-0.103819	0.714294	0.626033	0.537121	NUOS1	Cre12.g535950.t1.2	NUOS1|NADH:ubiquinone oxidoreductase 76 kDa subunit___(1 of 1) K03934 - NADH dehydrogenase (ubiquinone) Fe-S protein 1 (NDUFS1)	Cluster -839	PF00384;PF09326;PF10588;PF13510	PTHR11615;PTHR11615:SF115		1.6.5.3;1.6.99.3	K03934	GO:0009055;GO:0016491;GO:0016651;GO:0051536;GO:0055114		electron carrier activity;iron-sulfur cluster binding;oxidation-reduction process;oxidoreductase activity;oxidoreductase activity, acting on NAD(P)H	9.1.2	mitochondrial electron transport / ATP synthesis.NADH-DH (type I).localisation not clear	NADH-ubiquinone dehydrogenase (AT5G37510 similarity)	ATP synthesis coupled electron transport [GO:0042773]	mitochondrial inner membrane [GO:0005743]	4 iron, 4 sulfur cluster binding [GO:0051539];ATP synthesis coupled electron transport [GO:0042773];electron transfer activity [GO:0009055];mitochondrial inner membrane [GO:0005743];NADH dehydrogenase (ubiquinone) activity [GO:0008137]
1.27326	0.863895	0.0118499	1.67225	0.15709	0.15709	2.56573	0.725051	1.13798	0.301018	1.27326	0.443633	0.443633	-0.282735	-1.04419	-1.04419	-0.582925	-0.735187	-1.04419	-1.91013	-1.4232	-1.04419	-0.888928	-0.888928	-0.282735	-0.735187	0.301018	0.0118499	-0.888928	1.00155	0.443633	0.0118499	EIF3C	Cre04.g217550.t1.1	EIF3C|Eukaryotic translation initiation factor 3, subunit C___(1 of 1) K03252 - translation initiation factor 3 subunit C (EIF3C)	Cluster -839	PF01399;PF05470	PTHR13937;PTHR13937:SF0			K03252	GO:0003743;GO:0005515;GO:0005852;GO:0006413;GO:0031369		eukaryotic translation initiation factor 3 complex;protein binding;translation initiation factor activity;translation initiation factor binding;translational initiation	29.2.3	protein.synthesis.initiation	Eukaryotic translation initiation factor 3, subunit C	formation of cytoplasmic translation initiation complex [GO:0001732];translational initiation [GO:0006413]	eukaryotic 43S preinitiation complex [GO:0016282];eukaryotic 48S preinitiation complex [GO:0033290];eukaryotic translation initiation factor 3 complex [GO:0005852]	eukaryotic 43S preinitiation complex [GO:0016282];eukaryotic 48S preinitiation complex [GO:0033290];eukaryotic translation initiation factor 3 complex [GO:0005852];formation of cytoplasmic translation initiation complex [GO:0001732];translation initiation factor activity [GO:0003743];translation initiation factor binding [GO:0031369];translational initiation [GO:0006413]
-1.01741	0.440966	-0.0931458	-0.3089	-0.432849	-0.0697353	-0.199877	0.21418	0.0571559	0.323438	0.566141	0.0685294	1.26748	0.430397	0.63776	1.18608	-1.55153	-1.36716	-2.29142	-2.30956	-0.703454	-1.29228	-0.743318	-0.483296	0.738346	1.14029	0.981411	0.748298	1.00036	1.04743	1.14947	0.866195	GAPN1	Cre12.g556600.t1.2	GAPN1|Glyceraldehyde 3-phosphate dehydrogenase, nonphosphorylating___(1 of 1) 1.2.1.9 - Glyceraldehyde-3-phosphate dehydrogenase (NADP(+)) / Triosephosphate dehydrogenase	Cluster -839	PF00171	PTHR11699;PTHR11699:SF29	KOG2450	1.2.1.9	K00131	GO:0008152;GO:0016491;GO:0016620;GO:0055114		metabolic process;oxidation-reduction process;oxidoreductase activity;oxidoreductase activity, acting on the aldehyde or oxo group of donors, NAD or NADP as acceptor	4.1.9	glycolysis.cytosolic branch.non-phosphorylating glyceraldehyde 3-phosphate dehydrogenase (NPGAP-DH)	aldehyde dehydrogenase 11A3 (AT2G24270 similarity)			lactaldehyde dehydrogenase activity [GO:0008911]
0.35448	0.579358	0.608076	0.508619	-1.58254	-0.00614718	0.206286	0.269841	0.574483	0.622103	0.603352	0.612776	0.153607	0.508619	0.41464	0.341958	-1.92485	-2.13067	-2.21027	-1.97952	0.227966	-0.45655	-2.01778	0.35448	0.584208	0.612776	0.966061	0.813935	0.564654	0.544672	0.579358	0.702028		Cre06.g296400.t1.2	(1 of 1) 1.3.8.4 - Isovaleryl-CoA dehydrogenase	Cluster -841	PF02770;PF02771;PF08028	PTHR10909;PTHR10909:SF332		1.3.8.4	K00253	GO:0003995;GO:0008152;GO:0016627;GO:0050660;GO:0055114		acyl-CoA dehydrogenase activity;flavin adenine dinucleotide binding;metabolic process;oxidation-reduction process;oxidoreductase activity, acting on the CH-CH group of donors	13.2.4.4	amino acid metabolism.degradation.branched chain group.leucine	isovaleryl-CoA-dehydrogenase (AT3G45300 similarity)			flavin adenine dinucleotide binding [GO:0050660];isovaleryl-CoA dehydrogenase activity [GO:0008470]
-1.09433	0.654846	0.328623	0.405761	-0.700114	0.630474	-0.763757	-0.160129	0.506841	1.00728	1.16384	-0.828197	0.961652	1.11959	0.276546	0.556649	-0.246284	-0.828197	-1.74868	-1.74868	-1.26792	-1.02649	-2.63459	-0.217407	1.20771	1.07495	0.798721	1.07495	0.775017	0.328623	0.0900401	0.302649		Cre09.g401145.t1.1	(1 of 2) 3.1.4.12 - Sphingomyelin phosphodiesterase / Neutral sphingomyelinase	Cluster -841	PF03372	PTHR12393		3.1.4.12	K12351				35.2	not assigned.unknown	Lipase/lipooxygenase, PLAT/LH2 family protein	ceramide biosynthetic process [GO:0046513];sphingolipid catabolic process [GO:0030149]	cell periphery [GO:0071944];endoplasmic reticulum [GO:0005783];integral component of membrane [GO:0016021];membrane [GO:0016020]	cell periphery [GO:0071944];ceramide biosynthetic process [GO:0046513];endoplasmic reticulum [GO:0005783];hydrolase activity [GO:0016787];integral component of membrane [GO:0016021];membrane [GO:0016020];sphingolipid catabolic process [GO:0030149]
0.476383	0.866425	0.223288	0.714027	-0.783913	-0.995451	-1.02145	-1.03461	-0.120823	0.571125	0.681776	0.553615	-0.522296	0.899361	1.08786	0.939625	-1.92394	-0.847513	-0.989015	-0.305096	-2.36342	-1.34641	-0.818297	-0.0982397	0.384233	0.241631	1.76981	1.55191	-0.0108905	0.151016	1.07875	0.990537		Cre01.g066552.t1.1	(1 of 6) 3.5.1.52 - Peptide-N(4)-(N-acetyl-beta-glucosaminyl)asparagine amidase / N-oligosaccharide glycopeptidase	Cluster -841	PF00085	PTHR10438	KOG0907	3.5.1.52	K03671	GO:0006662;GO:0015035;GO:0045454		cell redox homeostasis;glycerol ether metabolic process;protein disulfide oxidoreductase activity	21.1	redox.thioredoxin	Thioredoxin f1	cell redox homeostasis [GO:0045454]		cell redox homeostasis [GO:0045454]
0.658113	1.09914	0.553913	0.698888	-0.016652	0.10683	0.0518331	0.363261	-0.0737623	0.698888	0.289549	0.500554	-0.0546193	0.739169	1.47617	1.31202	-1.88705	-1.48084	-0.785263	-0.817174	-1.95423	-2.31229	-1.84301	-0.79321	0.0456632	0.0946865	1.0585	0.876397	-0.0103685	0.0824995	0.914578	0.407821		Cre06.g278098.t1.1	Methylcrotonoyl-CoA carboxylase alpha subunit___(1 of 2) 6.4.1.4 - Methylcrotonoyl-CoA carboxylase / Methylcrotonyl-CoA carboxylase	Cluster -841	PF00289;PF00364;PF02785;PF13535	PTHR18866		6.4.1.4		GO:0004075;GO:0005524;GO:0046872		ATP binding;biotin carboxylase activity;metal ion binding	35.1	not assigned.no ontology	Methylcrotonoyl-CoA carboxylase alpha subunit		mitochondrion [GO:0005739]	ATP binding [GO:0005524];CoA carboxylase activity [GO:0016421];metal ion binding [GO:0046872];methylcrotonoyl-CoA carboxylase activity [GO:0004485];mitochondrion [GO:0005739]
0.689243	1.12841	0.494496	0.629689	-0.0438643	0.214171	-0.0588508	0.241554	-0.0289514	1.02433	0.448088	0.0542291	0.0782738	0.435307	1.49177	1.17245	-1.48344	-1.11014	-0.677626	-0.641148	-2.76209	-2.05719	-1.56382	-1.32867	-0.186639	-0.0538471	0.712747	1.101	0.308979	0.353124	0.923912	0.494496		Cre03.g181200.t1.2	(1 of 1) K01969 - 3-methylcrotonyl-CoA carboxylase beta subunit (E6.4.1.4B)	Cluster -841	PF01039	PTHR22855;PTHR22855:SF13		6.4.1.4	K01969	GO:0016874		ligase activity	13.2.4.4	amino acid metabolism.degradation.branched chain group.leucine	3-methylcrotonyl-CoA carboxylase (AT4G34030 similarity)	leucine catabolic process [GO:0006552]	methylcrotonoyl-CoA carboxylase complex [GO:1905202];mitochondrion [GO:0005739]	ATP binding [GO:0005524];leucine catabolic process [GO:0006552];ligase activity [GO:0016874];methylcrotonoyl-CoA carboxylase complex [GO:1905202];mitochondrion [GO:0005739]
-0.198314	0.569374	0.498159	0.426271	-0.81915	-0.128041	0.498159	0.353682	1.11627	1.11627	0.569374	0.983191	-0.0276857	0.983191	0.353682	0.70984	-1.58901	-1.59844	-0.675796	-0.609263	-1.9065	-1.52334	-2.02531	-1.81859	-0.0200247	0.569374	0.983191	1.11627	-0.159197	0.426271	1.11627	0.70984	THO2	Cre01.g023350.t1.1	THO2|Oligoendopeptidase___(1 of 1) 3.4.24.16 - Neurolysin / Neurotensin endopeptidase	Cluster -841	PF01432	PTHR11804;PTHR11804:SF8		3.4.24.16		GO:0004222;GO:0006508		metalloendopeptidase activity;proteolysis	35.2	not assigned.unknown	Oligoendopeptidase	peptide metabolic process [GO:0006518];proteolysis [GO:0006508]	membrane [GO:0016020];mitochondrion [GO:0005739]	membrane [GO:0016020];metal ion binding [GO:0046872];metalloendopeptidase activity [GO:0004222];mitochondrion [GO:0005739];peptide metabolic process [GO:0006518];peptidyl-dipeptidase activity [GO:0008241];proteolysis [GO:0006508]
0.182388	1.14431	2.02667	1.80391	-0.40525	0.682835	0.182388	0.579092	1.08054	0.366	0.78479	-0.0457251	0.329731	0.144975	0.648455	-0.0457251	-1.84291	-1.38845	-1.58615	-1.43726	-0.488192	-1.94881	-1.79066	-0.614821	-0.163165	0.219567	0.437888	0.508913	0.144975	-0.282973	-0.0457251	0.818386	TBA1	Cre13.g578750.t1.2	TBA1|Translation factor for chloroplast psbA mRNA___(1 of 1) K00207 - dihydropyrimidine dehydrogenase (NADP+) (DPYD)	Cluster -841	PF01180	PTHR11938;PTHR11938:SF87	KOG1799		K00207	GO:0003824;GO:0005737;GO:0016627;GO:0055114		catalytic activity;cytoplasm;oxidation-reduction process;oxidoreductase activity, acting on the CH-CH group of donors	23.2.1.3	nucleotide metabolism.degradation.pyrimidine.dihydrouracil dehydrogenase	pyrimidine 1 (AT3G17810 similarity)	cellular response to nitrogen levels [GO:0043562];thymine catabolic process [GO:0006210];uracil catabolic process [GO:0006212]	chloroplast stroma [GO:0009570]	cellular response to nitrogen levels [GO:0043562];chloroplast stroma [GO:0009570];dihydropyrimidine dehydrogenase (NADP+) activity [GO:0017113];iron-sulfur cluster binding [GO:0051536];NADP binding [GO:0050661];thymine catabolic process [GO:0006210];uracil binding [GO:0002058];uracil catabolic process [GO:0006212]
0.612251	0.489851	0.637529	0.635163	0.543763	0.718517	0.644575	0.477914	0.601114	0.563882	0.574366	0.730923	0.406398	0.538292	0.525813	0.38246	-1.71253	-1.98942	-1.30455	-2.04031	-1.29991	-1.64142	-1.97302	-1.48743	0.676494	0.615923	0.396246	0.416396	0.569145	0.503026	0.633976	0.55457		Cre12.g560300.t1.2	(1 of 1) PTHR24012:SF318 - RNA-BINDING (RRM/RBD/RNP MOTIFS) FAMILY PROTEIN	Cluster -841	PF00076	PTHR24012;PTHR24012:SF318	KOG0131		K12741	GO:0000166;GO:0003676		nucleic acid binding;nucleotide binding	27.4	RNA.RNA binding	RNA-binding (RRM/RBD/RNP motifs) family protein			mRNA binding [GO:0003729]
0.481028	0.351559	0.930007	0.553022	0.429826	0.760009	0.619963	0.463055	0.575861	0.330947	0.399285	0.422281	0.796517	0.187304	0.543063	0.444738	-2.66807	-2.21605	-0.996	-1.60121	0.0577947	-2.79388	-0.819552	-0.431548	0.826735	0.788811	0.30988	0.556317	0.395398	0.106467	0.201727	-0.00527662		Cre05.g232600.t1.1	(1 of 37) 3.4.24.38 - Gametolysin / Lysin	Cluster -841	PF05548			3.4.24.38					35.2	not assigned.unknown	NimA-related protein kinase
1.44565	1.31766	1.44565	0.903061	0.452911	0.614891	0.614891	0.02467	-0.23669	-0.263555	-0.29056	0.0754157	-0.000890332	0.113156	-0.104382	0.0627779	-1.62408	-1.55474	-2.09856	-0.654863	-1.57199	-0.862019	-1.41875	-1.35205	0.80509	0.113156	1.46506	1.26759	0.0880257	-0.455567	0.637625	1.04142		Cre13.g602450.t1.2	//unknown protein//	Cluster -841									35.2	not assigned.unknown	P-loop containing nucleoside triphosphate hydrolases superfamily protein
1.82365	1.60842	0.730422	1.66319	0.00881227	0.696924	0.86202	0.86202	0.525642	0.594924	-0.399737	0.419701	-0.190901	-0.357201	0.86202	-0.0304412	-1.59989	-1.70101	-0.573962	-1.75242	-1.69534	-0.914886	-1.45228	-1.13035	-0.486018	-0.529782	0.560416	0.274524	-0.315057	0.311251	0.594924	0.730422	COP1	Cre01.g002500.t1.2	COP1|Chlamyopsin 1	Cluster -841									35.2	not assigned.unknown	Chlamyopsin, light-gated proton channel rhodopsin
-0.180644	1.40393	1.08397	0.948802	-1.52926	-0.31653	0.060147	-0.305081	0.0708498	-1.21038	0.113441	-0.883405	-0.0262075	0.763282	0.600543	-0.397372	0.88457	-1.07726	-0.562673	-0.467607	-0.293653	-1.38835	-2.21186	-1.88281	0.0171381	0.985171	0.78211	0.166231	1.80107	1.31072	0.912191	0.828919		Cre05.g245158.t1.1	(1 of 4) 3.6.3.16 - Arsenite-transporting ATPase / Arsenite-translocating ATPase	Cluster -841	PF01656	PTHR10803	KOG2825	3.6.3.16		GO:0005524;GO:0016887		ATP binding;ATPase activity	9.9	mitochondrial electron transport / ATP synthesis.F1-ATPase	P-loop containing nucleoside triphosphate hydrolases superfamily protein (AT3G10350 similarity)	posttranslational protein targeting to endoplasmic reticulum membrane [GO:0006620]	GET complex [GO:0043529]	ATP binding [GO:0005524];ATPase activity [GO:0016887];GET complex [GO:0043529];posttranslational protein targeting to endoplasmic reticulum membrane [GO:0006620]
-0.946903	1.18796	-0.333587	0.915012	-0.112274	-0.0135286	-1.04718	0.392024	-1.675	0.224676	-0.351047	-0.565779	-0.264379	-0.695703	0.695922	-0.439339	0.667809	1.08583	0.480866	0.406949	-0.639583	-1.53808	-2.18812	-2.08599	0.0350853	0.779281	1.04696	0.0672135	1.08583	0.928376	1.26314	1.63355		Cre15.g641600.t1.2	(1 of 1) PF09996 - Uncharacterized protein conserved in bacteria (DUF2237) (DUF2237)	Cluster -841	PF09996	PTHR37466							35.2	not assigned.unknown	Calcium-binding EF-hand family protein (AT3G18430 similarity)
0.367584	0.776452	0.865025	0.763672	0.512895	0.844271	0.707685	0.403492	-0.531502	-0.914747	0.129928	0.0361102	0.394622	0.403492	0.508877	0.571511	0.358425	0.425369	0.272483	-0.740523	-2.59191	-3.01105	-2.6907	-0.107084	-0.052893	0.770079	0.707685	0.0543035	0.321032	0.0662734	0.152214	0.226933		Cre03.g206750.t1.2	//unknown protein//	Cluster -841									35.2	not assigned.unknown	plastidic GLC translocator (AT5G16150 similarity)
0.493142	1.04446	0.646184	0.855298	0.734457	0.500979	0.196702	0.71992	-0.576634	-0.21957	-0.269532	-0.760299	0.389383	0.712628	0.315429	0.46159	0.179361	0.108982	-0.456482	0.265112	-2.47745	-2.47745	-2.19975	-2.19975	-0.0649777	0.153157	0.60864	0.397491	0.485284	0.937805	0.971535	0.52437		Cre03.g167250.t1.2	(1 of 1) PF05673 - Protein of unknown function (DUF815) (DUF815)	Cluster -841	PF05673								35.2	not assigned.unknown	Flavin-binding monooxygenase family protein (AT1G62600 similarity)
0.693149	1.99689	1.58228	0.814712	1.11808	0.126064	0.241254	0.567653	-0.743937	0.737796	0.190481	0.544395	-0.82606	-1.57429	0.190481	-0.431778	0.681903	0.139031	-0.128955	-0.387049	-1.93244	-2.7119	-1.55422	-1.11903	-0.170797	0.316193	0.693149	-0.00606703	0.177679	-0.156798	0.91142	0.0207187		Cre04.g221250.t1.2	(1 of 1) PF11378 - Protein of unknown function (DUF3181) (DUF3181)	Cluster -841	PF11378								35.2	not assigned.unknown	Homeodomain-like/winged-helix DNA-binding family protein
-0.925751	2.05835	0.806755	0.321127	0.524417	0.00689175	-0.146868	0.971818	-0.146868	1.10699	0.553069	0.567367	0.510051	-0.414737	0.0827526	1.06666	0.985433	-0.824447	-1.07997	-0.959776	-1.52345	-2.28425	-2.36416	-1.45094	0.423375	0.00689175	0.63847	0.232505	0.581631	-0.0696407	0.0373203	0.70898		Cre03.g158800.t1.1	(1 of 1) 3.1.2.12 - S-formylglutathione hydrolase	Cluster -841	PF12695	PTHR10061	KOG3101	3.1.2.12	K01070	GO:0018738;GO:0046294		formaldehyde catabolic process;S-formylglutathione hydrolase activity	25	C1-metabolism	S-formylglutathione hydrolase (AT2G41530 similarity)	formaldehyde catabolic process [GO:0046294]	cytosol [GO:0005829]	carboxylic ester hydrolase activity [GO:0052689];cytosol [GO:0005829];formaldehyde catabolic process [GO:0046294];S-formylglutathione hydrolase activity [GO:0018738]
0.301611	1.43965	0.981389	1.04867	0.279306	0.705871	0.404818	0.143995	-1.19423	-0.751527	-0.907795	-0.829235	-0.837926	-0.598557	0.136394	-0.987215	0.844949	-0.0326751	0.635324	0.279306	-1.38856	-1.7049	-0.916571	-0.391341	-2.3609	-0.277838	1.37594	0.211961	0.77574	0.492116	1.81058	1.31166	PGM12	Cre06.g293150.t1.2	PGM12|Phosphoglycerate mutase___(1 of 2) PTHR23029:SF12 - PHOSPHOMUTASE PMU1-RELATED	Cluster -841	PF00300	PTHR23029;PTHR23029:SF12	KOG4754						35.2	not assigned.unknown	syntaxin of plants 61		cytoplasm [GO:0005737]	cytoplasm [GO:0005737];intramolecular transferase activity, phosphotransferases [GO:0016868]
1.35048	2.16398	1.2739	1.41536	0.575225	0.538121	-0.227092	1.33959	-1.26526	-0.129527	-0.894178	-0.544202	-1.41679	-1.10116	-0.0744675	-1.14993	-0.485311	-0.573855	0.781371	1.08386	-1.51992	-0.862939	-0.957128	-0.693922	-1.00477	-0.255256	0.636573	0.96927	-0.369214	-0.213059	0.336352	1.2739	VDAC1	Cre01.g013700.t1.2	VDAC1|Voltage-dependent anion-selective channel protein___(1 of 2) K15040 - voltage-dependent anion channel protein 2 (VDAC2)	Cluster -841	PF01459	PTHR11743;PTHR11743:SF23	KOG3126		K15040	GO:0005741;GO:0055085		mitochondrial outer membrane;transmembrane transport	34.2	transport.porins	voltage dependent anion channel 4 (AT5G57490 similarity)		mitochondrial outer membrane [GO:0005741]	mitochondrial outer membrane [GO:0005741];voltage-gated anion channel activity [GO:0008308]
-0.0252045	-0.706797	0.662071	0.177352	1.34166	1.64327	0.519085	0.725687	-0.490347	-1.76998	-1.48132	-1.00542	-0.0548506	0.425823	-0.969306	-0.95135	-0.160075	0.191499	0.134664	-0.205887	0.134664	-0.474092	-2.09982	-1.44147	1.37489	0.10599	-0.655975	-0.0104482	0.97203	1.70551	0.850436	1.53771	ISA1	Cre03.g155001.t1.1	ISA1|isoamylase, starch debranching enzyme___(1 of 1) PTHR10357:SF169 - ISOAMYLASE 1, CHLOROPLASTIC	Cluster -841	PF00128;PF02922	PTHR10357;PTHR10357:SF169	KOG0470		K01214	GO:0003824;GO:0004553;GO:0005975;GO:0043169		carbohydrate metabolic process;catalytic activity;cation binding;hydrolase activity, hydrolyzing O-glycosyl compounds	2.1.2.4	major CHO metabolism.synthesis.starch.debranching	isoamylase 1 (AT2G39930 similarity)	carbohydrate metabolic process [GO:0005975]		carbohydrate metabolic process [GO:0005975];hydrolase activity, hydrolyzing O-glycosyl compounds [GO:0004553]
-0.769673	-1.02657	-0.997498	0.354844	-0.285231	0.188789	-0.311198	-0.0313223	0.424696	0.850017	0.718771	0.674409	0.978597	1.62339	1.3092	-0.337265	-0.157002	-0.207983	-0.549771	-0.207983	-1.38618	-1.63782	-2.06937	-1.54227	-0.713979	0.493779	-0.604036	0.584742	0.164703	1.04191	2.26062	1.16668	TEF18	Cre07.g319100.t1.1	TEF18|Glutathione S-transferase-related protein___(1 of 1) 5.3.99.3 - Prostaglandin-E synthase / Prostaglandin-H(2) E-isomerase	Cluster -841	PF13417;PF14497	PTHR12782	KOG3029	5.3.99.3	K05309	GO:0005515;GO:0009055;GO:0015035;GO:0045454		cell redox homeostasis;electron carrier activity;protein binding;protein disulfide oxidoreductase activity	35.2	not assigned.unknown	Glutathione S-transferase-related protein	cell redox homeostasis [GO:0045454];prostaglandin biosynthetic process [GO:0001516]	Golgi membrane [GO:0000139];integral component of membrane [GO:0016021];mitochondrion [GO:0005739]	cell redox homeostasis [GO:0045454];electron transfer activity [GO:0009055];Golgi membrane [GO:0000139];integral component of membrane [GO:0016021];mitochondrion [GO:0005739];prostaglandin biosynthetic process [GO:0001516];prostaglandin-E synthase activity [GO:0050220];protein disulfide oxidoreductase activity [GO:0015035]
-0.301302	-0.271091	-0.612215	-0.0541712	-0.132131	-0.580375	-0.454712	-0.654936	0.375132	-0.590967	0.0513657	0.473318	1.32877	1.10245	0.357095	1.32111	-0.434026	-1.24048	-2.47376	-0.917983	-0.211136	-0.730457	-1.25233	-1.26421	0.320874	0.924757	-0.301302	-0.00597031	1.4124	1.55411	2.21567	1.04648	HIS1	Cre09.g410650.t1.2	HIS1|N-5-phosphoribosyl-ATP transferase___(1 of 1) 2.4.2.17 - ATP phosphoribosyltransferase / Phosphoribosyl-ATP pyrophosphorylase	Cluster -841	PF01634;PF02719;PF08029	PTHR21403;PTHR21403:SF0	KOG2831	2.4.2.17	K00765	GO:0000105;GO:0000287;GO:0003879;GO:0005737		ATP phosphoribosyltransferase activity;cytoplasm;histidine biosynthetic process;magnesium ion binding	13.1.7.1	amino acid metabolism.synthesis.histidine.ATP phosphoribosyltransferase	ATP phosphoribosyl transferase 2 (AT1G09795 similarity)	histidine biosynthetic process [GO:0000105]	cytoplasm [GO:0005737]	ATP phosphoribosyltransferase activity [GO:0003879];cytoplasm [GO:0005737];histidine biosynthetic process [GO:0000105]
-0.579254	-0.468963	-0.397319	0.0356825	0.673518	0.0147351	0.188923	-1.43541	-0.731935	-1.35679	-0.0919347	-0.292532	1.22025	1.86428	0.430286	0.476626	-0.591724	0.0147351	-1.78638	-1.51583	-1.48344	-0.877997	-0.304021	-0.246951	-0.0381951	0.354846	0.430286	0.0147351	1.85808	1.62734	1.61406	1.38029		Cre03.g202113.t1.1	(1 of 1) 6.3.2.6 - Phosphoribosylaminoimidazolesuccinocarboxamide synthase / SAICARs	Cluster -841	PF01259	PTHR11609;PTHR11609:SF9	KOG2835	6.3.2.6	K01923	GO:0004639;GO:0005524;GO:0006164		ATP binding;phosphoribosylaminoimidazolesuccinocarboxamide synthase activity;purine nucleotide biosynthetic process	23.1.2.7	nucleotide metabolism.synthesis.purine.SAICAR synthetase	purin 7 (AT3G21110 similarity)	'de novo' IMP biosynthetic process [GO:0006189]	chloroplast [GO:0009507];chloroplast stroma [GO:0009570]	ATP binding [GO:0005524];chloroplast [GO:0009507];chloroplast stroma [GO:0009570];'de novo' IMP biosynthetic process [GO:0006189];phosphoribosylaminoimidazolesuccinocarboxamide synthase activity [GO:0004639]
-1.88075	-0.506563	-0.308951	-0.212132	-0.308951	-0.658373	-0.456651	-0.357854	0.475596	0.562565	0.858993	0.941508	1.22315	0.605651	0.941508	0.562565	-1.07945	-1.4121	-1.35558	-1.07945	-0.658373	-0.918675	-0.556811	-0.357854	-0.407085	-0.260383	0.162741	-0.407085	2.00794	0.941508	2.21743	1.68193	IPA1	Cre04.g215850.t1.2	IPA1|Importin alpha___(1 of 1) PF00514//PF01749//PF16186 - Armadillo/beta-catenin-like repeat (Arm) // Importin beta binding domain (IBB) // Atypical Arm repeat (Arm_3)	Cluster -841	PF00514;PF01749;PF16186	PTHR23316				GO:0005488;GO:0005515;GO:0005634;GO:0005737;GO:0006606;GO:0008565		binding;cytoplasm;nucleus;protein binding;protein import into nucleus;protein transporter activity	29.3.1	protein.targeting.nucleus	importin alpha isoform 1 (AT3G06720 similarity)	NLS-bearing protein import into nucleus [GO:0006607]	cytoplasm [GO:0005737];host cell nucleus [GO:0042025];nucleus [GO:0005634]	cytoplasm [GO:0005737];host cell nucleus [GO:0042025];NLS-bearing protein import into nucleus [GO:0006607];nuclear import signal receptor activity [GO:0061608];nuclear localization sequence binding [GO:0008139];nucleus [GO:0005634]
-0.440321	-0.623526	-1.11909	-1.50752	0.00191595	-0.803166	-1.26298	-0.745829	-0.245347	-0.176067	0.692831	0.692831	1.32254	1.14079	0.759015	0.938936	-0.431315	-0.861094	-0.614224	-0.0906213	-0.72684	-0.670252	-0.46743	-0.0399669	-0.660875	-0.57717	-0.133185	-0.89027	2.21633	1.74394	2.00268	1.57528	PYR2	Cre02.g079700.t1.2	PYR2|Aspartate carbamoyltransferase___(1 of 1) 2.1.3.2 - Aspartate carbamoyltransferase / Carbamylaspartotranskinase	Cluster -841	PF00185;PF02729	PTHR11405;PTHR11405:SF16	KOG1504	2.1.3.2	K00609	GO:0004070;GO:0006207;GO:0006520;GO:0016597;GO:0016743		amino acid binding;aspartate carbamoyltransferase activity;carboxyl- or carbamoyltransferase activity;cellular amino acid metabolic process;'de novo' pyrimidine nucleobase biosynthetic process	23.1.1.2	nucleotide metabolism.synthesis.pyrimidine.aspartate transcarbamoylase	PYRIMIDINE B (AT3G20330 similarity)	cellular amino acid metabolic process [GO:0006520];cellular response to phosphate starvation [GO:0016036];'de novo' pyrimidine nucleobase biosynthetic process [GO:0006207];'de novo' UMP biosynthetic process [GO:0044205];nitrogen compound metabolic process [GO:0006807]	chloroplast stroma [GO:0009570];cytoplasm [GO:0005737];cytosol [GO:0005829]	amino acid binding [GO:0016597];aspartate carbamoyltransferase activity [GO:0004070];cellular amino acid metabolic process [GO:0006520];cellular response to phosphate starvation [GO:0016036];chloroplast stroma [GO:0009570];cytoplasm [GO:0005737];cytosol [GO:0005829];'de novo' pyrimidine nucleobase biosynthetic process [GO:0006207];'de novo' UMP biosynthetic process [GO:0044205];nitrogen compound …
-1.46507	0.187163	0.461405	-0.276818	0.0687673	0.116429	0.14011	-1.24852	0.325972	-0.458026	-0.405644	-0.0277975	0.14011	0.303077	-0.783131	-0.175863	-0.0767148	0.527896	-0.727607	-0.953116	0.187163	-0.537539	-0.564295	-2.20648	-0.379644	-0.00349295	0.303077	-0.484401	1.88889	2.32003	2.85212	0.951944	CGLD36	Cre16.g673550.t1.1	CGLD36|5-methyl thioribose kinase-related protein___(1 of 1) 5.3.1.23 - S-methyl-5-thioribose-1-phosphate isomerase / S-methyl-5-thio-D-ribose-1-phosphate aldose-ketose-isomerase	Cluster -841	PF01008;PF01636	PTHR34273;PTHR34273:SF1	KOG1468	2.7.1.100;5.3.1.23	K00899	GO:0009086;GO:0044237;GO:0044249;GO:0046522		cellular biosynthetic process;cellular metabolic process;methionine biosynthetic process;S-methyl-5-thioribose kinase activity	13.99	amino acid metabolism.misc	S-methyl-5-thioribose kinase (AT1G49820 similarity)	L-methionine salvage from methylthioadenosine [GO:0019509];L-methionine salvage from S-adenosylmethionine [GO:0019284]	cytoplasm [GO:0005737];nucleus [GO:0005634]	cytoplasm [GO:0005737];L-methionine salvage from methylthioadenosine [GO:0019509];L-methionine salvage from S-adenosylmethionine [GO:0019284];nucleus [GO:0005634];S-methyl-5-thioribose kinase activity [GO:0046522];S-methyl-5-thioribose-1-phosphate isomerase activity [GO:0046523]
0.0631397	-0.31924	-0.655131	0.176273	0.702792	0.198757	0.670662	0.321535	-0.509841	-0.0397582	-0.437963	-1.09091	1.02915	1.92226	-0.449911	-0.00535384	-0.120501	-0.155302	-0.178554	-1.33537	-0.521871	0.475731	-1.9109	-1.41378	-0.533915	-1.18029	-0.473834	-0.876958	1.82675	0.893543	2.29576	1.63302	RPS18	Cre06.g272950.t1.1	RPS18|Cytosolic 80S ribosomal protein S18___(1 of 1) K02964 - small subunit ribosomal protein S18e (RP-S18e, RPS18)	Cluster -841	PF00416	PTHR10871	KOG3311		K02964	GO:0003676;GO:0003723;GO:0003735;GO:0005622;GO:0005840;GO:0006412		intracellular;nucleic acid binding;ribosome;RNA binding;structural constituent of ribosome;translation	29.2.1.2.1.18	protein.synthesis.ribosomal protein.eukaryotic.40S subunit.S18	S18 ribosomal protein (AT4G09800 similarity)	translation [GO:0006412]	cytosol [GO:0005829];small ribosomal subunit [GO:0015935]	cytosol [GO:0005829];RNA binding [GO:0003723];small ribosomal subunit [GO:0015935];structural constituent of ribosome [GO:0003735];translation [GO:0006412]
1.17607	-0.0417143	0.727938	-0.267506	1.10547	0.174787	-0.290622	0.195956	-0.198742	-1.65912	-0.255983	-0.176023	0.737473	1.0429	0.42334	-0.255983	-0.969897	-1.063	-0.775775	0.269379	-1.64412	-0.865471	-1.71958	-2.26367	0.433452	0.612115	1.0339	0.269379	-0.0972582	1.63742	1.87298	0.831912		Cre16.g674800.t1.2	//unknown protein//	Cluster -841									35.2	not assigned.unknown	Protein kinase superfamily protein
0.619089	0.116786	1.00675	0.931275	1.2419	0.339823	-0.0788871	-0.188473	-0.729223	-1.0198	0.0992732	0.255053	0.406752	0.538344	-0.24405	-0.394931	0.0640713	-1.37079	-0.569502	0.169026	-1.91582	-0.60902	-1.67252	-1.57799	-0.749507	-0.914341	0.761657	-0.769852	1.1402	1.21302	2.25652	1.64518	PNP1	Cre04.g214501.t1.1	PNP1|Chloroplast polyribonucleotide phosphorylase___(1 of 1) 2.7.7.8 - Polyribonucleotide nucleotidyltransferase / Polynucleotide phosphorylase	Cluster -807	PF00013;PF01138;PF03725	PTHR11252;PTHR11252:SF0		2.7.7.8	K00962	GO:0000175;GO:0003676;GO:0003723;GO:0004654;GO:0006396;GO:0006402		3'-5'-exoribonuclease activity;mRNA catabolic process;nucleic acid binding;polyribonucleotide nucleotidyltransferase activity;RNA binding;RNA processing	27.1	RNA.processing	polyribonucleotide nucleotidyltransferase, putative	mitochondrial mRNA catabolic process [GO:0000958];mitochondrial RNA 3'-end processing [GO:0000965];mitochondrial RNA catabolic process [GO:0000957];mitochondrial RNA processing [GO:0000963];RNA catabolic process [GO:0006401]	chloroplast [GO:0009507];chloroplast stroma [GO:0009570];cytosol [GO:0005829];mitochondrion [GO:0005739]	3'-5'-exoribonuclease activity [GO:0000175];chloroplast [GO:0009507];chloroplast stroma [GO:0009570];cytosol [GO:0005829];mitochondrial mRNA catabolic process [GO:0000958];mitochondrial RNA 3'-end processing [GO:0000965];mitochondrial RNA catabolic process [GO:0000957];mitochondrial RNA processing [GO:0000963];mitochondrion [GO:0005739];polyribonucleotide nucleotidyltransferase activity [GO:00046…
-0.226044	0.324984	1.0299	0.549394	-0.736077	-0.205832	-0.76049	0.518409	-0.502915	-0.350463	-0.76049	-0.86031	0.670041	1.18167	1.45152	0.742904	-0.329341	-0.146049	-0.736077	-0.480622	-1.12651	-0.937565	-1.69726	-1.28202	-0.911578	-0.146049	-0.226044	-0.990272	1.45152	1.49593	2.1775	1.81823		Cre16.g677765.t1.1	(1 of 4) PF00207 - Alpha-2-macroglobulin family (A2M)	Cluster -807	PF00207	PTHR13062;PTHR13062:SF9				GO:0004866		endopeptidase inhibitor activity	35.2	not assigned.unknown	MAR binding filament-like protein 1			endopeptidase inhibitor activity [GO:0004866]
-0.149057	0.513965	0.919684	0.119728	-0.386028	-0.168001	-0.513119	0.528556	-0.556901	-0.601429	-1.01777	-0.988045	0.614439	1.14738	1.44013	1.042	-0.304619	-0.324731	-0.692836	-0.692836	-1.02914	-0.88588	-1.70071	-1.63453	-0.669683	-0.168001	-0.225675	-0.556901	1.58959	1.56038	2.04995	1.74009		Cre16.g677205.t1.1	(1 of 4) PF00207 - Alpha-2-macroglobulin family (A2M)	Cluster -807	PF00207	PTHR13062;PTHR13062:SF9				GO:0004866		endopeptidase inhibitor activity	35.2	not assigned.unknown	MAR binding filament-like protein 1			endopeptidase inhibitor activity [GO:0004866]
-0.490362	0.202618	0.179171	-0.993004	-0.187729	-0.947692	-0.670688	-0.356323	0.155603	0.225943	-1.19469	0.249154	-0.316859	1.42679	-0.0251232	0.985427	0.155603	-0.503979	-0.713327	-0.0745438	-1.38909	-0.843682	-1.80451	-0.843682	-0.22609	0.0237702	0.397216	0.131914	2.26699	2.76112	1.52423	0.895834	GRX1	Cre12.g513750.t1.1	GRX1|Glutaredoxin, CPYC type___(1 of 2) K03676 - glutaredoxin 3 (grxC, GLRX, GLRX2)	Cluster -807	PF00462	PTHR10168	KOG1752		K03676	GO:0009055;GO:0015035;GO:0045454		cell redox homeostasis;electron carrier activity;protein disulfide oxidoreductase activity	21.4	redox.glutaredoxins	Glutaredoxin, CPYC type	cell redox homeostasis [GO:0045454];cellular response to oxidative stress [GO:0034599]	cytoplasm [GO:0005737]	cell redox homeostasis [GO:0045454];cellular response to oxidative stress [GO:0034599];cytoplasm [GO:0005737];electron transfer activity [GO:0009055];glutathione-disulfide reductase activity [GO:0004362];protein disulfide oxidoreductase activity [GO:0015035]
-0.177033	-1.13069	-0.445996	-0.344648	0.18188	0.420494	-0.368284	-0.356449	-0.896934	-0.797679	-0.332876	-0.29193	0.637273	1.23751	-0.0706328	0.000692199	-0.280307	-0.120708	-0.599489	0.259467	-1.18757	-0.574558	-0.978001	-1.01223	-0.630848	-0.668779	-0.0102024	-0.403978	2.18891	2.12269	2.47497	2.15593	PURB	Cre13.g565450.t1.2	PURB|Adenylosuccinate lyase___(1 of 1) K01756 - adenylosuccinate lyase (purB, ADSL)	Cluster -807	PF00206;PF08328	PTHR11444;PTHR11444:SF17	KOG2700	4.3.2.2	K01756	GO:0003824;GO:0004018;GO:0006188;GO:0009152		catalytic activity;IMP biosynthetic process;N6-(1,2-dicarboxyethyl)AMP AMP-lyase (fumarate-forming) activity;purine ribonucleotide biosynthetic process	23.1.2.8	nucleotide metabolism.synthesis.purine.SAICAR lyase	L-Aspartase-like family protein (AT1G36280 similarity)	'de novo' AMP biosynthetic process [GO:0044208];'de novo' IMP biosynthetic process [GO:0006189]		(S)-2-(5-amino-1-(5-phospho-D-ribosyl)imidazole-4-carboxamido)succinate AMP-lyase (fumarate-forming) activity [GO:0070626];'de novo' AMP biosynthetic process [GO:0044208];'de novo' IMP biosynthetic process [GO:0006189];N6-(1,2-dicarboxyethyl)AMP AMP-lyase (fumarate-forming) activity [GO:0004018]
-0.761122	0.210085	-0.618724	-0.430219	0.658882	0.05753	-0.0666344	-0.640945	-1.38367	-0.978646	-0.480275	-0.23485	0.454446	1.25187	-0.509103	0.108902	-0.19396	0.26612	-0.776352	0.29082	-1.58572	-0.723254	-1.47928	-0.611344	-0.655805	0.676024	1.1127	-0.545383	1.43161	1.76363	1.94391	2.44876		Cre05.g234638.t1.1	(1 of 1) 2.4.2.14 - Amidophosphoribosyltransferase / Phosphoribosyldiphosphate 5-amidotransferase	Cluster -807	PF00156;PF13522	PTHR11907;PTHR11907:SF0	KOG0572	2.4.2.14	K00764	GO:0004044;GO:0009113;GO:0009116		amidophosphoribosyltransferase activity;nucleoside metabolic process;purine nucleobase biosynthetic process	23.1.2.1	nucleotide metabolism.synthesis.purine.amidophosphoribosyltransferase	GLN phosphoribosyl pyrophosphate amidotransferase 1 (AT2G16570 similarity)	'de novo' IMP biosynthetic process [GO:0006189];nucleoside metabolic process [GO:0009116];purine nucleobase biosynthetic process [GO:0009113]		amidophosphoribosyltransferase activity [GO:0004044];'de novo' IMP biosynthetic process [GO:0006189];nucleoside metabolic process [GO:0009116];purine nucleobase biosynthetic process [GO:0009113]
-0.988723	0.0292311	-0.617145	0.226205	-0.554539	0.010905	-0.100593	-0.659353	-1.22197	-1.5953	-1.15077	-0.312194	0.724623	1.21761	0.261143	1.16055	-0.617145	0.313063	0.137701	1.21761	-1.12727	-0.617145	-1.10389	-0.920962	-0.966025	-0.044511	1.14618	-0.391584	0.985085	1.23177	2.19844	2.129		Cre03.g146187.t1.1	(1 of 1) 1.2.1.38 - N-acetyl-gamma-glutamyl-phosphate reductase / NAGSA dehydrogenase	Cluster -807	PF01118;PF02774	PTHR32338;PTHR32338:SF8	KOG4354	1.2.1.38	K00145	GO:0003942;GO:0005737;GO:0006526;GO:0008652;GO:0016620;GO:0046983;GO:0051287;GO:0055114		arginine biosynthetic process;cellular amino acid biosynthetic process;cytoplasm;N-acetyl-gamma-glutamyl-phosphate reductase activity;NAD binding;oxidation-reduction process;oxidoreductase activity, acting on the aldehyde or oxo group of donors, NAD or NADP as acceptor;protein dimerization activity	13.1.2.3.3	amino acid metabolism.synthesis.glutamate family.arginine.N-acetylglutamate-5-P reductase	Putative N-acetyl-gamma-glutamyl-phosphate reductase (AT2G19940 similarity)	arginine biosynthetic process [GO:0006526]		arginine biosynthetic process [GO:0006526];N-acetyl-gamma-glutamyl-phosphate reductase activity [GO:0003942];NAD binding [GO:0051287];protein dimerization activity [GO:0046983]
-0.553733	-0.439179	0.486006	0.316886	0.540303	0.531321	-0.269362	-0.165127	-1.25317	-1.28623	-0.606101	-1.01634	1.50368	0.705938	0.0856844	0.297483	0.449251	0.228553	-0.686438	-0.632639	-0.645998	-1.04684	-2.01799	-2.37983	0.957735	0.918542	0.336159	0.137505	1.63042	1.51015	1.1095	1.25387		Cre10.g436500.t1.2	SurE-like phosphatase/nucleotidase___(1 of 1) PTHR30457:SF0 - 5'/3'-NUCLEOTIDASE SURE	Cluster -840	PF01975	PTHR30457;PTHR30457:SF0		3.1.3.5	K03787	GO:0016787		hydrolase activity	26.13	misc.acid and other phosphatases	Survival protein SurE-like phosphatase/nucleotidase (AT4G14930 similarity)		cytoplasm [GO:0005737]	5'-nucleotidase activity [GO:0008253];cytoplasm [GO:0005737];metal ion binding [GO:0046872];nucleotide binding [GO:0000166]
-0.552732	0.102012	-0.0491578	0.121959	0.121959	0.84561	0.111991	0.19137	-0.574415	-0.286556	-0.60703	0.0920226	1.61001	1.21074	1.14955	0.605243	-0.552732	-0.794427	-0.596141	-0.952071	-0.772155	-1.84043	-2.68192	-1.94256	0.376859	0.520344	0.171595	1.07905	0.567622	1.61001	0.529819	1.18456	PRMT2	Cre12.g558100.t1.2	PRMT2|Protein-/Histone-arginine N-methyltransferase___(1 of 1) PTHR11006//PTHR11006:SF68 - PROTEIN ARGININE N-METHYLTRANSFERASE // PROTEIN ARGININE N-METHYLTRANSFERASE PRMT10	Cluster -840	PF05185	PTHR11006;PTHR11006:SF68	KOG1499	2.1.1.125	K11434	GO:0006479;GO:0008168		methyltransferase activity;protein methylation	26.6	misc.O-methyl transferases	protein arginine methyltransferase 10 (AT1G04870 similarity)			protein-arginine N-methyltransferase activity [GO:0016274]
-0.581277	-0.752632	0.0860135	-0.241077	0.737803	-0.0266737	0.536175	0.370317	-0.651465	0.173153	0.0189198	0.247339	0.755465	0.507576	-0.038182	0.42993	-0.204239	-0.0266737	-1.06247	-0.623188	-0.87268	-2.95032	-1.55969	-1.69834	0.507576	-0.0613384	0.226332	0.205178	1.88855	1.53918	1.44321	1.67752		Cre02.g111800.t1.2	//unknown protein//	Cluster -840									35.2	not assigned.unknown	calcium-dependent protein kinase 15
0.744764	0.64709	0.952237	-0.284731	0.0594983	-0.432839	-0.868408	-0.198874	-2.10016	-0.270267	-1.44903	0.262775	-1.1184	0.323878	0.11147	-0.463254	-0.750002	-0.619558	-0.115138	0.454551	-0.603597	-0.619558	-2.22624	-0.817159	0.557843	0.870765	1.49934	1.35948	0.776704	0.992251	1.68269	1.64188	BCC1	Cre17.g715250.t1.2	BCC1|Acetyl-CoA biotin carboxyl carrier___(1 of 1) K02160 - acetyl-CoA carboxylase biotin carboxyl carrier protein (accB, bccP)	Cluster -840	PF00364	PTHR23151;PTHR23151:SF70		6.4.1.2	K02160	GO:0003989;GO:0006633;GO:0009317		acetyl-CoA carboxylase activity;acetyl-CoA carboxylase complex;fatty acid biosynthetic process	11.1.1.2.3	lipid metabolism.FA synthesis and FA elongation.acetyl CoA carboxylation.heteromeric complex.biotin carboxyl carrier protein	Acetyl-CoA biotin carboxyl carrier	fatty acid biosynthetic process [GO:0006633]	acetyl-CoA carboxylase complex [GO:0009317];chloroplast [GO:0009507]	acetyl-CoA carboxylase activity [GO:0003989];acetyl-CoA carboxylase complex [GO:0009317];chloroplast [GO:0009507];fatty acid biosynthetic process [GO:0006633]
-0.646062	0.42482	0.340685	0.722872	-0.479881	-0.130856	-0.782679	-0.286793	-1.52108	-0.0544923	-0.646062	-0.41477	0.0655511	0.589368	0.775391	0.39692	-0.130856	-0.366439	-0.302631	0.153919	-1.40388	-2.14722	-1.90938	-1.12125	-0.0544923	1.00577	1.40486	0.788439	1.25104	0.629758	2.11601	1.73341	PGL2	Cre08.g370650.t1.2	PGL2|6-phosphogluconolactonase___(1 of 2) 3.1.1.31 - 6-phosphogluconolactonase	Cluster -840	PF01182	PTHR11054	KOG3147	3.1.1.31	K01057	GO:0005975;GO:0006098;GO:0017057		6-phosphogluconolactonase activity;carbohydrate metabolic process;pentose-phosphate shunt	7.1.2	OPP.oxidative PP.6-phosphogluconolactonase	6-phosphogluconolactonase 1 (AT1G13700 similarity)	carbohydrate metabolic process [GO:0005975];pentose-phosphate shunt, oxidative branch [GO:0009051]	cytoplasm [GO:0005737]	6-phosphogluconolactonase activity [GO:0017057];carbohydrate metabolic process [GO:0005975];cytoplasm [GO:0005737];pentose-phosphate shunt, oxidative branch [GO:0009051]
0.13025	-0.358494	-0.249913	-0.14453	0.644558	0.00795628	0.385443	0.271695	-0.924594	-0.675256	-0.615539	-0.499015	-0.249913	0.495696	0.517343	0.317627	-1.41873	-0.766737	-0.957017	-0.615539	-1.51638	-1.41873	-1.62461	-1.08973	0.407768	0.644558	1.46067	1.13078	1.51009	1.37676	1.95564	1.86789		Cre13.g566000.t1.2	Putative monofunctional formate-tetrahydrofolate ligase___(1 of 1) 6.3.4.3 - Formate--tetrahydrofolate ligase / Tetrahydrofolic formylase	Cluster -840	PF01268	PTHR10025		6.3.4.3	K01938	GO:0004329;GO:0005524;GO:0009396		ATP binding;folic acid-containing compound biosynthetic process;formate-tetrahydrofolate ligase activity	25.2	C1-metabolism.formate-tetrahydrofolate ligase	10-formyltetrahydrofolate synthetase (AT1G50480 similarity)	tetrahydrofolate interconversion [GO:0035999]		ATP binding [GO:0005524];formate-tetrahydrofolate ligase activity [GO:0004329];tetrahydrofolate interconversion [GO:0035999]
-0.256739	-0.0223985	-0.0510714	-0.347633	-0.582645	0.187435	-0.566615	-0.932124	-1.09	-0.566615	-0.846598	-0.393728	0.568967	0.693843	0.440783	0.815575	-0.696352	-0.663591	-0.518846	-0.534716	-1.32756	-1.00166	-1.73783	-1.21647	0.851505	0.815575	0.815575	0.827579	2.14225	1.88908	1.86979	1.43524	FKB16-8	Cre02.g095122.t1.1	FKB16-8|Peptidyl-prolyl cis-trans isomerase, FKBP-type___(1 of 14) KOG0544 - FKBP-type peptidyl-prolyl cis-trans isomerase	Cluster -840	PF00254	PTHR10516	KOG0544	5.2.1.8		GO:0006457		protein folding	29.6	protein.folding	FKBP-like peptidyl-prolyl cis-trans isomerase family protein (AT5G13410 similarity)			peptidyl-prolyl cis-trans isomerase activity [GO:0003755]
0.476232	-0.195223	-0.30001	-0.206762	0.445588	-0.288263	0.404463	0.0746734	-1.16509	-1.68605	-1.52148	-1.2907	0.183271	1.73367	0.972189	1.89274	-0.715267	-0.4309	-0.4309	0.373419	-0.149293	-0.253186	0.085634	-0.264854	-1.15132	-1.11019	-0.779122	-0.689943	1.17285	1.21743	2.15286	1.44352	AGO3	Cre16.g689647.t1.1	AGO3|Argonaute-like protein___(1 of 2) K11593 - eukaryotic translation initiation factor 2C (ELF2C, AGO)	Cluster -840	PF02170;PF02171;PF08699;PF16486	PTHR22891;PTHR22891:SF0			K11593	GO:0003676;GO:0005515		nucleic acid binding;protein binding	27.3.36	RNA.regulation of transcription.argonaute transcription factor family	Stabilizer of iron transporter SufD / Polynucleotidyl transferase	gene silencing by RNA [GO:0031047]		gene silencing by RNA [GO:0031047];nucleic acid binding [GO:0003676]
0.276296	0.327679	0.721234	0.0382514	-0.290985	-0.0594343	0.0269355	-0.11257	-1.93911	-1.92768	-1.79402	-1.88241	-0.0477636	0.74326	0.36812	0.580646	-0.259399	-0.0535916	0.154397	-0.259399	-0.100673	-0.930667	-1.0117	-0.387943	-0.0652881	-0.118534	0.422785	0.685623	1.74028	1.95313	1.79804	1.4045		Cre01.g028600.t1.2	Short-chain dehydrogenase/reductase___(1 of 8) 1.1.1.1 - Alcohol dehydrogenase / Aldehyde reductase	Cluster -840	PF08659	PTHR24322;PTHR24322:SF511	KOG0725	1.1.1.1		GO:0008667;GO:0019290;GO:0055114		2,3-dihydro-2,3-dihydroxybenzoate dehydrogenase activity;oxidation-reduction process;siderophore biosynthetic process	26.8	misc.nitrilases, nitrile lyases, berberine bridge enzymes, reticuline oxidases, troponine reductases	NAD(P)-binding Rossmann-fold superfamily protein (AT2G29290 similarity)	oxidation-reduction process [GO:0055114]		oxidation-reduction process [GO:0055114];oxidoreductase activity, acting on the CH-OH group of donors, NAD or NADP as acceptor [GO:0016616]
-0.426756	0.482396	-0.605248	0.736505	-0.545254	0.218914	0.93347	0.351873	1.8228	0.860242	0.218914	-0.426756	-1.03997	-0.368234	-0.850409	-0.788328	0.711492	1.10147	-0.138827	-1.03997	-1.67576	-1.4688	-1.3008	-1.7461	-0.665753	-0.252605	-0.138827	0.430472	1.02996	1.17228	1.73652	1.67111	DPA1	Cre17.g734200.t1.2	DPA1|LL-diaminopimelate aminotransferase, putative___(1 of 1) K10206 - LL-diaminopimelate aminotransferase (E2.6.1.83)	Cluster -840	PF00155	PTHR11751;PTHR11751:SF376	KOG0257	2.6.1.83	K10206	GO:0003824;GO:0009058;GO:0009089;GO:0010285;GO:0030170		biosynthetic process;catalytic activity;L,L-diaminopimelate aminotransferase activity;lysine biosynthetic process via diaminopimelate;pyridoxal phosphate binding	13.1	amino acid metabolism.synthesis	Pyridoxal phosphate (PLP)-dependent transferases superfamily protein (AT4G33680 similarity)	biosynthetic process [GO:0009058]		biosynthetic process [GO:0009058];pyridoxal phosphate binding [GO:0030170];transaminase activity [GO:0008483]
0.0507182	0.182211	0.130115	-0.225501	0.130115	-0.873479	1.18843	0.156245	0.103816	0.646962	0.284479	0.915707	-1.7232	-0.370836	-1.68239	-0.774468	0.0773518	0.309662	-0.140683	0.623762	-1.9238	-1.11414	-0.840214	0.0239094	0.553361	-1.22173	-0.940824	-0.140683	1.84424	2.36467	1.40594	0.980254	NFO1	Cre01.g050150.t1.1	NFO1|NADH:flavin oxidoreductase/NADH oxidase___(1 of 1) 1.6.99.1 - NADPH dehydrogenase / NADPH diaphorase	Cluster -840	PF00724	PTHR22893;PTHR22893:SF7	KOG0134	1.6.99.1		GO:0003824;GO:0010181;GO:0016491;GO:0055114		catalytic activity;FMN binding;oxidation-reduction process;oxidoreductase activity	17.7.1.5	hormone metabolism.jasmonate.synthesis-degradation.12-oxophytodienoate reductase 3	FMN-linked oxidoreductases superfamily protein (AT1G09400 similarity)			FMN binding [GO:0010181];oxidoreductase activity [GO:0016491]
1.71735	-0.0561883	1.16116	0.771225	0.865005	1.11642	0.841679	0.357563	-0.163685	0.179631	0.457186	-0.496763	-1.31181	-1.60675	0.3072	-1.21627	-1.44132	-1.95021	-0.35599	-1.09094	-1.21627	-1.40871	-0.383918	0.179631	0.700026	-0.328188	-0.525275	0.506453	1.24974	1.0714	1.20559	0.865005		Cre03.g190400.t1.1	//unknown protein//	Cluster -840									35.2	not assigned.unknown	chaperone (DUF3353) (AT2G20920 similarity)
1.62632	-0.670957	0.190235	0.292773	0.241641	0.594139	1.44652	1.17052	1.07677	0.544543	0.444608	-0.12395	-0.393654	-0.284882	-0.503636	-0.784102	-0.393654	-1.31001	-1.07279	-1.55308	-2.25421	-0.898573	-0.339125	-1.01439	-0.230952	-0.841168	-0.614867	0.241641	1.21706	1.49178	1.12376	1.58169	FAP224	Cre06.g298350.t1.2	FAP224|Flagellar Associated Protein 224___(1 of 1) PTHR14208 - BASIC LEUCINE ZIPPER AND W2 DOMAIN-CONTAINING PROTEIN	Cluster -840	PF02020	PTHR14208;PTHR14208:SF2	KOG2297			GO:0005488;GO:0005515		binding;protein binding	29.2.3	protein.synthesis.initiation	ARM repeat superfamily protein (AT5G36230 similarity)		cytoplasm [GO:0005737];motile cilium [GO:0031514]	cytoplasm [GO:0005737];motile cilium [GO:0031514]
2.06578	-0.772638	-0.138984	1.18182	0.100559	0.444148	1.03061	0.217108	0.444148	-0.200266	-0.138984	0.27461	-0.0181123	-1.04019	0.27461	-0.712426	-0.806333	-0.138984	0.100559	-0.387648	-1.8599	-1.15321	-0.806333	-1.16035	-0.977467	-1.63361	-0.626414	0.444148	1.37813	0.927825	1.75387	1.93392	GSR2	Cre09.g396252.t1.1	GSR2|Glutathione reductase___(1 of 2) 1.8.1.7 - Glutathione-disulfide reductase / NADPH:oxidized-glutathione oxidoreductase	Cluster -840	PF00070;PF02852	PTHR22912;PTHR22912:SF135		1.8.1.7	K00383	GO:0016491;GO:0045454;GO:0050660;GO:0055114		cell redox homeostasis;flavin adenine dinucleotide binding;oxidation-reduction process;oxidoreductase activity	21.2.2	redox.ascorbate and glutathione.glutathione	glutathione reductase (AT3G54660 similarity)	cell redox homeostasis [GO:0045454]	cytoplasm [GO:0005737]	cell redox homeostasis [GO:0045454];cytoplasm [GO:0005737];flavin adenine dinucleotide binding [GO:0050660];thioredoxin-disulfide reductase activity [GO:0004791]
0.826686	-0.737163	-0.935031	0.669446	0.231723	0.343787	0.669446	0.00196413	0.231723	0.980418	0.343787	-0.235713	0.1178	-0.544816	0.00196413	0.454056	-0.672452	0.00196413	-0.235713	0.0601237	-2.25072	-1.42727	-0.737163	-0.544816	0.0601237	-1.7209	-1.83432	0.508544	2.0138	1.74698	0.774677	1.83707	HSK2	Cre02.g082250.t1.1	HSK2|Homoserine kinase___(1 of 1) K00872 - homoserine kinase (thrB1)	Cluster -840	PF00288;PF08544	PTHR20861;PTHR20861:SF1	KOG1537	2.7.1.39	K00872	GO:0004413;GO:0005524;GO:0006566;GO:0008152;GO:0016301		ATP binding;homoserine kinase activity;kinase activity;metabolic process;threonine metabolic process	13.1.3.6.1.4	amino acid metabolism.synthesis.aspartate family.misc.homoserine.homoserine kinase	homoserine kinase (AT2G17265 similarity)	threonine biosynthetic process [GO:0009088]		ATP binding [GO:0005524];homoserine kinase activity [GO:0004413];threonine biosynthetic process [GO:0009088]
0.839462	-0.858738	-0.114246	0.936242	-0.0606818	0.340373	0.52641	-0.313279	1.03205	0.75807	-0.460672	0.952277	-1.64495	0.774409	0.168065	0.20277	-1.499	-1.1137	-1.05426	-1.27404	0.323286	-0.313279	-1.1137	-1.92204	-0.572728	-0.405145	0.0455729	-0.331581	1.22082	1.11116	2.07	1.75109		Cre13.g604650.t1.2	(1 of 1) PTHR10804//PTHR10804:SF11 - PROTEASE FAMILY M24 METHIONYL AMINOPEPTIDASE, AMINOPEPTIDASE P // PROLIFERATION-ASSOCIATED PROTEIN 2G4	Cluster -840	PF00557	PTHR10804;PTHR10804:SF11	KOG2776	3.4.11.18		GO:0003700;GO:0006355;GO:0007049;GO:0008283		cell cycle;cell proliferation;regulation of transcription, DNA-templated;transcription factor activity, sequence-specific DNA binding	29.5	protein.degradation	metallopeptidase M24 family protein (AT3G51800 similarity)		cytoplasm [GO:0005737];nucleolus [GO:0005730]	cytoplasm [GO:0005737];nucleic acid binding [GO:0003676];nucleolus [GO:0005730]
1.02236	-0.754431	-1.89256	-0.0137266	-0.123741	-0.123741	0.198584	0.183746	0.755382	0.108814	-0.663884	1.27444	0.123897	0.286604	-0.402638	0.228111	-0.828204	-0.884331	0.0632482	-0.402638	-0.540083	-0.285707	-0.791168	-1.7994	0.213375	-1.25698	-0.998724	0.00177469	1.5353	2.65241	1.61179	1.50212		Cre01.g016528.t1.1	(1 of 1) 4.2.1.109 - Methylthioribulose 1-phosphate dehydratase / 1-PMT-ribulose dehydratase	Cluster -840	PF00596;PF13419	PTHR10640	KOG2631	4.2.1.109	K16054	GO:0000287;GO:0005737;GO:0019509;GO:0043874;GO:0046872		acireductone synthase activity;cytoplasm;L-methionine biosynthetic process from methylthioadenosine;magnesium ion binding;metal ion binding	3.5	minor CHO metabolism.others	haloacid dehalogenase-like hydrolase family protein (AT5G53850 similarity)	L-methionine salvage from methylthioadenosine [GO:0019509];L-methionine salvage from S-adenosylmethionine [GO:0019284]	cytoplasm [GO:0005737]	2,3-diketo-5-methylthiopentyl-1-phosphate enolase activity [GO:0043715];2-hydroxy-3-keto-5-methylthiopentenyl-1-phosphate phosphatase activity [GO:0043716];acireductone synthase activity [GO:0043874];cytoplasm [GO:0005737];L-methionine salvage from methylthioadenosine [GO:0019509];L-methionine salvage from S-adenosylmethionine [GO:0019284];magnesium ion binding [GO:0000287];methylthioribulose 1-p…
0.840478	1.00639	0.358946	1.06628	0.919692	0.502237	0.980527	0.483345	-0.0738678	-0.298324	-0.320184	-0.764926	0.161878	0.0708314	-0.26569	0.111483	-1.27492	-1.54202	-1.58323	-0.995389	-1.02022	-1.24891	-1.22302	-0.729404	-0.860782	-0.430835	-0.520981	0.111483	1.42842	1.98107	2.12325	1.00639	RPPK2	Cre09.g394550.t1.2	RPPK2|ribose-phosphate pyrophosphokinase___(1 of 1) PTHR10210//PTHR10210:SF45 - RIBOSE-PHOSPHATE PYROPHOSPHOKINASE // RIBOSE-PHOSPHATE PYROPHOSPHOKINASE 3, CHLOROPLASTIC	Cluster -840	PF00156;PF13793	PTHR10210;PTHR10210:SF45	KOG1448	2.7.6.1		GO:0000287;GO:0004749;GO:0009116;GO:0009165		magnesium ion binding;nucleoside metabolic process;nucleotide biosynthetic process;ribose phosphate diphosphokinase activity	23.1.3	nucleotide metabolism.synthesis.PRS-PP	Phosphoribosyltransferase family protein (AT2G42910 similarity)	5-phosphoribose 1-diphosphate biosynthetic process [GO:0006015];nucleoside metabolic process [GO:0009116];nucleotide biosynthetic process [GO:0009165];purine nucleotide biosynthetic process [GO:0006164]	cytoplasm [GO:0005737];ribose phosphate diphosphokinase complex [GO:0002189]	5-phosphoribose 1-diphosphate biosynthetic process [GO:0006015];cytoplasm [GO:0005737];magnesium ion binding [GO:0000287];nucleoside metabolic process [GO:0009116];nucleotide biosynthetic process [GO:0009165];purine nucleotide biosynthetic process [GO:0006164];ribose phosphate diphosphokinase activity [GO:0004749];ribose phosphate diphosphokinase complex [GO:0002189]
1.13505	1.56411	0.211335	0.488699	0.309741	-0.137671	0.780923	0.281774	0.447834	-0.07821	1.26914	0.780923	-0.633714	-0.633714	-0.665983	-1.32913	-1.69694	-1.85	-1.34705	0.35147	-1.62173	-0.747373	-1.2403	-0.07821	-0.553703	-0.227883	0.623135	-0.443299	0.985597	1.35307	1.77979	0.922315		Cre13.g603225.t1.1	(1 of 2) K03924 - MoxR-like ATPase (moxR)	Cluster -840	PF07728	PTHR32204			K03924	GO:0005524;GO:0016887		ATP binding;ATPase activity	35.2	not assigned.unknown	Integrase-type DNA-binding superfamily protein			ATP binding [GO:0005524];ATPase activity [GO:0016887]
0.00679543	0.518943	-0.775261	0.140735	1.213	0.0406766	0.86625	0.140735	0.270576	-0.49828	0.396573	-0.166782	-1.58702	0.608467	-0.384888	-0.384888	-1.40712	-0.0617878	-1.50942	-0.989117	-1.45083	-0.94203	-0.347752	-0.734566	-0.654341	0.578835	1.00298	-0.899717	1.62757	2.23295	1.80951	1.33919		Cre06.g278142.t1.1	(1 of 1) K14441 - ribosomal protein S12 methylthiotransferase [EC:2.8.4.4] (rimO)	Cluster -840	PF00919;PF04055	PTHR11918;PTHR11918:SF57	KOG2492		K14441	GO:0003824;GO:0005737;GO:0009451;GO:0016740;GO:0018339;GO:0043412;GO:0051536;GO:0051539		4 iron, 4 sulfur cluster binding;catalytic activity;cytoplasm;iron-sulfur cluster binding;macromolecule modification;peptidyl-L-beta-methylthioaspartic acid biosynthetic process from peptidyl-aspartic acid;RNA modification;transferase activity	15.2	metal handling.binding, chelation and storage	Methylthiotransferase	tRNA modification [GO:0006400]	cytosol [GO:0005829]	4 iron, 4 sulfur cluster binding [GO:0051539];aspartic acid methylthiotransferase activity [GO:0035599];cytosol [GO:0005829];metal ion binding [GO:0046872];methylthiotransferase activity [GO:0035596];tRNA modification [GO:0006400]
0.344562	0.0912016	-0.284552	0.555777	-0.170045	-0.0570774	-0.208037	-0.59778	0.485963	-0.361766	-0.246206	0.450828	-0.400644	0.30883	-0.518374	0.0173888	-1.70513	-0.170045	-1.34856	-0.400644	-1.34856	-1.75078	-1.34856	-0.59778	0.0912016	-0.170045	0.862946	0.727815	1.5387	1.60031	2.4738	2.13525	GSF1	Cre12.g514050.t1.2	GSF1|Ferredoxin-dependent glutamate synthase___(1 of 1) 1.4.7.1 - Glutamate synthase (ferredoxin) / Ferredoxin-dependent glutamate synthase	Cluster -840	PF00310;PF01493;PF01645;PF04898	PTHR11938;PTHR11938:SF76		1.4.7.1	K00284	GO:0006537;GO:0006807;GO:0008152;GO:0015930;GO:0016491;GO:0016638;GO:0055114		glutamate biosynthetic process;glutamate synthase activity;metabolic process;nitrogen compound metabolic process;oxidation-reduction process;oxidoreductase activity;oxidoreductase activity, acting on the CH-NH2 group of donors	12.2.1.1	N-metabolism.ammonia metabolism.glutamate synthase.ferredoxin dependent	glutamate synthase 1 (AT5G04140 similarity)	ammonia assimilation cycle [GO:0019676];glutamate biosynthetic process [GO:0006537]		3 iron, 4 sulfur cluster binding [GO:0051538];ammonia assimilation cycle [GO:0019676];glutamate biosynthetic process [GO:0006537];glutamate synthase (NADH) activity [GO:0016040];glutamate synthase activity [GO:0015930];metal ion binding [GO:0046872];oxidoreductase activity [GO:0016491]
0.321589	0.462028	-0.645131	0.415542	0.17808	0.0806392	-0.0182622	0.274094	0.321589	0.0806392	0.0806392	0.368735	-0.272237	-1.15789	-0.0182622	-0.868107	-0.811648	-0.482727	-0.376643	-1.27748	-1.39928	-1.0989	-0.645131	-1.92368	-0.118685	-0.645131	0.866207	0.226261	2.05809	2.1662	1.98501	1.87385	FAP204	Cre02.g104900.t1.2	FAP204|Flagellar Associated Protein 204___(1 of 1) PTHR23305//PTHR23305:SF11 - GTP-BINDING PROTEIN-RELATED // OBG-LIKE ATPASE 1	Cluster -840	PF01926;PF06071	PTHR23305;PTHR23305:SF11			K06942	GO:0005525		GTP binding	35.2	not assigned.unknown	GTP binding protein (AT1G30580 similarity)		cytoplasm [GO:0005737];motile cilium [GO:0031514]	ATP binding [GO:0005524];ATPase activity [GO:0016887];cytoplasm [GO:0005737];GTP binding [GO:0005525];motile cilium [GO:0031514];ribosomal large subunit binding [GO:0043023];ribosome binding [GO:0043022]
-0.356557	1.26829	1.15238	-0.032166	0.436182	-0.650061	0.0162461	0.899859	-0.37153	0.145077	0.0573345	0.00936052	-0.0391226	0.151755	0.865846	0.523019	-0.195028	-1.08567	-0.650061	-0.796102	-1.9357	-2.13138	-1.86185	-1.75842	-0.386562	0.44244	1.12023	0.151755	1.15771	0.894205	1.62313	1.3354		Cre16.g672300.t1.2	High mobility group protein___(1 of 1) PTHR13711//PTHR13711:SF182 - SWI/SNF-RELATED CHROMATIN BINDING PROTEIN // SUBFAMILY NOT NAMED	Cluster -840	PF00505	PTHR13711;PTHR13711:SF182	KOG0381						35.2	not assigned.unknown	HMG (high mobility group) box protein	regulation of transcription by RNA polymerase II [GO:0006357]	nuclear chromatin [GO:0000790]	DNA binding [GO:0003677];nuclear chromatin [GO:0000790];regulation of transcription by RNA polymerase II [GO:0006357]
0.0350845	1.22017	1.37406	-0.72385	0.537303	-0.36616	0.351676	0.81342	-0.327692	0.595188	0.892282	0.445206	-0.327692	1.10023	-0.176222	0.265385	-1.04977	-0.942706	-1.78389	-1.39425	-0.996	-1.45171	-1.84519	-1.15876	-0.522524	0.282747	0.402875	-0.492902	1.58034	1.09266	1.67058	0.900112		Cre07.g326950.t1.1	(1 of 2) K15437 - aminoacyl tRNA synthase complex-interacting multifunctional protein 1 (AIMP1, ARC1)	Cluster -840	PF01588	PTHR11586		6.1.1.1	K15437	GO:0000049		tRNA binding	27.4	RNA.RNA binding	Nucleic acid-binding, OB-fold-like protein			tRNA binding [GO:0000049]
0.39868	1.28934	1.30983	-0.821228	1.37098	0.35249	0.188597	-0.076192	-0.71409	0.647916	0.28268	-0.199617	-0.0273606	0.0693639	-0.957288	-0.375809	-0.224542	0.235776	-1.35153	-0.957288	-1.15189	-2.14186	-2.07811	-1.29396	-0.224542	0.692372	-0.076192	0.692372	0.975294	1.55155	1.51179	1.10245		Cre06.g284550.t1.2	//unknown protein//	Cluster -840						GO:0006355		regulation of transcription, DNA-templated	35.2	not assigned.unknown	3'-5'-exoribonuclease family protein (AT3G61620 similarity)
-0.0317665	0.0165913	1.25557	0.20571	0.650927	0.735644	0.388312	-0.0317665	-0.33156	0.388312	-0.179542	-0.280402	-0.946861	-0.280402	-1.08729	-0.584248	-1.46193	-1.15291	-1.31754	-0.488071	-0.821333	-1.66298	-1.29899	-1.47467	1.3312	1.10096	0.901123	0.693453	1.65883	1.40579	1.36863	1.3312		Cre03.g156050.t1.2	(1 of 2) K02838 - ribosome recycling factor (frr, MRRF, RRF)	Cluster -840	PF01765	PTHR20982	KOG4759		K02838	GO:0006412;GO:0008152;GO:0008168		metabolic process;methyltransferase activity;translation	31.2	cell.division	ribosome recycling factor, chloroplast precursor	translation [GO:0006412]	mitochondrion [GO:0005739]	mitochondrion [GO:0005739];ribosomal large subunit binding [GO:0043023];translation [GO:0006412]
1.2298	-0.13803	0.94651	0.914241	-0.13803	0.88182	0.409689	-0.024679	0.409689	0.268151	0.88182	0.444591	-0.821291	0.683722	-0.571737	-0.949815	-0.571737	-0.612659	-1.26013	-0.331539	-1.21486	-1.12529	-2.56554	-2.23982	0.683722	0.196188	0.0867071	-0.13803	1.41193	0.650107	1.07397	1.53054		Cre01.g000350.t1.1	possible oxidoreductase___(1 of 1) 1.14.13.12 - Benzoate 4-monooxygenase / p-hydroxybenzoate hydroxylase	Cluster -840	PF00175	PTHR19370;PTHR19370:SF123		1.14.13.12		GO:0016491;GO:0055114		oxidation-reduction process;oxidoreductase activity	1.1.5.4	PS.lightreaction.other electron carrier (ox/red).ferredoxin oxireductase	FAD/NAD(P)-binding oxidoreductase (AT1G15140 similarity)			oxidoreductase activity [GO:0016491]
1.14049	0.915894	0.783663	0.613961	-0.701379	0.197155	-1.71356	-1.07356	-0.734563	-0.731936	-0.86428	-0.969981	1.32815	0.953693	0.693592	1.2195	0.549424	-0.464938	-0.763377	-0.74992	-1.05737	-0.932662	-1.37486	-0.837552	0.881982	0.932316	-1.20282	0.482627	1.62452	1.62227	-0.582211	0.815729	GOX16	Cre16.g677300.t1.1	GOX16|Glyoxal oxidase 16___(1 of 20) PTHR32208:SF21 - F10A5.18	Cluster -840	PF07250;PF09118	PTHR32208;PTHR32208:SF21							24	biodegradation of xenobiotics	Glyoxal or galactose oxidase
-0.774149	0.795667	1.29914	0.159872	-1.11067	-0.148828	-0.448166	-0.085028	-0.431812	-1.01382	-0.708771	-1.92159	1.44601	1.51947	0.879384	0.986399	0.879384	-0.0920284	0.357977	-0.244277	0.71856	0.299755	-0.557433	-1.17761	1.12575	1.41739	1.08025	0.29385	-0.456385	-0.391441	-1.98539	-1.71146	ARS11	Cre04.g226550.t1.2	ARS11|Arylsulfatase___(1 of 19) 3.1.6.1 - Arylsulfatase / Sulfatase	Cluster -840	PF00884	PTHR10342;PTHR10342:SF218		3.1.6.1		GO:0003824;GO:0008152;GO:0008484		catalytic activity;metabolic process;sulfuric ester hydrolase activity	35.2	not assigned.unknown	Transducin/WD40 repeat-like superfamily protein (AT1G10580 similarity)			glycosaminoglycan binding [GO:0005539];N-acetylglucosamine-6-sulfatase activity [GO:0008449]
0.502022	0.713317	0.551754	0.309173	-0.122322	0.512737	0.546654	0.982954	0.120545	-0.116717	-0.139361	-0.964577	1.11056	0.696334	1.27084	1.14158	-0.560768	-1.32339	-0.723341	-1.39078	-0.588547	-1.24816	-1.27833	-1.0275	1.7686	1.2521	0.345593	1.67237	-0.399074	-0.269296	-1.9236	-1.42138		Cre07.g321800.t1.2	//unknown protein//	Cluster -840		PTHR36482;PTHR36482:SF2							35.2	not assigned.unknown	Zinc-binding alcohol dehydrogenase family protein (AT5G42250 similarity)
0.373252	0.32974	0.667616	0.567059	0.053576	0.354981	0.586422	0.739289	0.462429	-1.36186	-1.60476	-0.996298	1.20804	0.979136	1.13394	1.07204	0.243397	-1.01667	-0.332033	-1.4872	-0.0103447	-1.11608	-1.05246	-1.00215	1.58607	1.33001	0.573582	1.37014	-1.6138	0.216866	-1.22921	-1.02471		Cre07.g321750.t1.2	//unknown protein//	Cluster -840									35.2	not assigned.unknown	Zinc-binding alcohol dehydrogenase family protein (AT5G42250 similarity)		integral component of membrane [GO:0016021]	integral component of membrane [GO:0016021]
-0.673777	0.360281	0.1922	-0.244068	-0.125392	0.792063	0.0781587	-1.97114	-0.30407	0.415542	-0.0960019	0.415542	2.09869	3.04565	1.98624	0.922367	-0.0667076	-0.425424	-0.456058	-0.642314	-0.184512	-0.57974	-1.26232	-0.184512	-0.86521	0.24862	-0.244068	0.276682	-0.0375303	-0.154899	-0.705367	-1.60892	NDA5	Cre16.g671000.t1.2	NDA5|Type-II NADH dehydrogenase___(1 of 1) K17872 - NADH:ubiquinone reductase (non-electrogenic) (ndh2)	Cluster -840	PF00070	PTHR10632;PTHR10632:SF8		1.6.5.9	K17872	GO:0016491;GO:0055114		oxidation-reduction process;oxidoreductase activity	9.2.3	mitochondrial electron transport / ATP synthesis.NADH-DH (type II).mitochondrial	NAD(P)H dehydrogenase C1 (AT5G08740 similarity)	aerobic electron transport chain [GO:0019646];phylloquinone biosynthetic process [GO:0042372]	chloroplast [GO:0009507]	aerobic electron transport chain [GO:0019646];chloroplast [GO:0009507];NAD(P)H dehydrogenase (quinone) activity [GO:0003955];phylloquinone biosynthetic process [GO:0042372]
-0.458827	0.321979	0.497391	0.347465	-0.250323	0.689694	0.165879	0.423062	-0.107196	-0.489428	0.218522	-1.37005	1.78801	3.20466	1.32411	1.48421	1.13678	0.0586624	-0.279515	-0.807721	-1.01031	-0.709807	-0.742204	-0.77484	-0.308901	0.218522	-1.18652	-0.742204	-0.163891	-0.368262	-0.42843	-1.68051	CYP743A2	Cre07.g340850.t1.2	CYP743A2|Cytochrome P450, CYP197 superfamily___(1 of 1) 1.14.14.1//5.3.99.5 - Unspecific monooxygenase / Xenobiotic monooxygenase // Thromboxane-A synthase / Thromboxane synthetase	Cluster -840	PF00067	PTHR24301;PTHR24301:SF2	KOG0158	1.14.14.1;5.3.99.5	K01832	GO:0005506;GO:0016705;GO:0020037;GO:0055114		heme binding;iron ion binding;oxidation-reduction process;oxidoreductase activity, acting on paired donors, with incorporation or reduction of molecular oxygen	26.1	misc.cytochrome P450	Cytochrome P450, CYP197 superfamily		integral component of membrane [GO:0016021]	heme binding [GO:0020037];integral component of membrane [GO:0016021];iron ion binding [GO:0005506];monooxygenase activity [GO:0004497];oxidoreductase activity, acting on paired donors, with incorporation or reduction of molecular oxygen [GO:0016705]
-0.283921	0.465207	0.478509	0.270526	-1.01888	-0.141049	-0.141049	0.105215	-0.41658	-0.599102	-0.283921	-1.62502	2.15906	2.25355	2.32047	2.10705	0.341946	-0.900591	-0.0727833	-0.774348	-0.0560236	-0.47584	-0.797214	-1.40292	0.0895847	0.181818	-0.881451	0.211766	0.0420551	0.13616	-1.09861	-0.193599	MDAR1	Cre17.g712100.t1.2	MDAR1|monodehydroascorbate reductase___(1 of 1) K08232 - monodehydroascorbate reductase (NADH) (E1.6.5.4)	Cluster -840	PF00070	PTHR22912;PTHR22912:SF170	KOG1336	1.6.5.4	K08232	GO:0016491;GO:0045454;GO:0050660;GO:0055114		cell redox homeostasis;flavin adenine dinucleotide binding;oxidation-reduction process;oxidoreductase activity	21.2.1	redox.ascorbate and glutathione.ascorbate	monodehydroascorbate reductase 1 (AT3G52880 similarity)			flavin adenine dinucleotide binding [GO:0050660];oxidoreductase activity [GO:0016491]
-0.155022	1.28221	1.54712	0.369765	0.394653	0.217854	-0.323451	-1.22529	-0.708385	-0.556917	-0.127478	-1.25938	0.75429	2.30338	1.81799	1.46705	1.26126	0.0877509	0.140184	-0.210555	-1.83785	-1.02534	-1.68704	-1.09113	-0.527154	0.517341	-0.0457111	0.00808746	-0.100076	-0.409765	-0.380834	-0.497554	MME5	Cre01.g022500.t1.2	MME5|NADP malic enzyme___(1 of 1) KOG1257 - NADP+-dependent malic enzyme	Cluster -840	PF00390;PF03949	PTHR23406;PTHR23406:SF22	KOG1257	1.1.1.40	K00029	GO:0004470;GO:0004471;GO:0006108;GO:0051287;GO:0055114		malate dehydrogenase (decarboxylating) (NAD+) activity;malate metabolic process;malic enzyme activity;NAD binding;oxidation-reduction process	8.2.10	TCA / organic transformation.other organic acid transformations.malic	NADP-malic enzyme 3 (AT5G25880 similarity)	malate metabolic process [GO:0006108];pyruvate metabolic process [GO:0006090]	chloroplast [GO:0009507]	chloroplast [GO:0009507];malate dehydrogenase (decarboxylating) (NAD+) activity [GO:0004471];malate dehydrogenase (decarboxylating) (NADP+) activity [GO:0004473];malate metabolic process [GO:0006108];malic enzyme activity [GO:0004470];NAD binding [GO:0051287];oxaloacetate decarboxylase activity [GO:0008948];pyruvate metabolic process [GO:0006090]
-0.0201771	-0.897108	0.469144	0.222357	-1.81557	-0.697805	-0.956192	-2.11409	0.0699657	-0.509201	0.179484	-0.457121	1.3592	1.31265	1.05333	2.16821	0.0921436	-1.59322	-0.781841	0.755099	-0.697805	-0.35522	-1.20298	-0.483063	0.880982	0.179484	1.03647	0.58633	0.809601	-0.457121	1.03647	0.827582	CGLD13	Cre03.g181250.t1.1	CGLD13|conserved protein related to nucleoside diphosphate sugar epimerase___(1 of 3) PTHR15020//PTHR15020:SF11 - FLAVIN REDUCTASE-RELATED // UPF0659 PROTEIN YMR090W	Cluster -840	PF13460	PTHR15020;PTHR15020:SF11							35.2	not assigned.unknown	NAD(P)-binding Rossmann-fold superfamily protein (AT4G31530 similarity)			oxidoreductase activity [GO:0016491];oxidoreductase activity, acting on the CH-OH group of donors, NAD or NADP as acceptor [GO:0016616]
-0.319336	-0.0281378	-0.211611	1.0221	-1.01525	-1.8869	-0.485065	-1.46702	-0.374014	-0.346607	-0.714286	0.149297	1.18911	2.0603	1.66117	1.35111	0.671675	0.149297	0.649003	0.223585	-1.17228	-1.50078	-1.74327	-0.98438	-0.132218	0.272545	1.10626	0.345166	0.369155	-0.238341	1.25043	0.149297		Cre10.g437950.t1.2	(1 of 1) 3.2.1.114 - Mannosyl-oligosaccharide 1,3-1,6-alpha-mannosidase / Mannosidase II	Cluster -840	PF01074;PF07748;PF09261	PTHR11607;PTHR11607:SF15		3.2.1.114	K01191	GO:0004553;GO:0004559;GO:0005975;GO:0006013;GO:0008270;GO:0015923		alpha-mannosidase activity;carbohydrate metabolic process;hydrolase activity, hydrolyzing O-glycosyl compounds;mannose metabolic process;mannosidase activity;zinc ion binding	35.2	not assigned.unknown	Plant protein of unknown function (DUF946)	mannose metabolic process [GO:0006013];oligosaccharide catabolic process [GO:0009313]		alpha-mannosidase activity [GO:0004559];carbohydrate binding [GO:0030246];mannose metabolic process [GO:0006013];metal ion binding [GO:0046872];oligosaccharide catabolic process [GO:0009313]
0.925984	0.775607	-0.183409	-0.704068	-1.0377	-1.00685	-1.48098	-1.61175	-0.793839	-0.914945	-1.44858	-0.976112	0.493246	1.91378	1.77911	1.00024	-0.763816	0.648358	-0.211559	1.52688	-0.497999	-0.239793	-0.884516	-0.527152	0.467124	0.54524	1.48026	1.0494	-0.296534	0.673944	0.596949	-0.296534	CYN38	Cre03.g189800.t1.2	CYN38|Peptidyl-prolyl cis-trans isomerase, cyclophilin-type___(1 of 1) PTHR11071:SF236 - PEPTIDYL-PROLYL CIS-TRANS ISOMERASE CYP38, CHLOROPLASTIC	Cluster -840	PF00160	PTHR11071;PTHR11071:SF236	KOG0881;KOG0884	5.2.1.8		GO:0000413;GO:0003755;GO:0006457		peptidyl-prolyl cis-trans isomerase activity;protein folding;protein peptidyl-prolyl isomerization	29.6	protein.folding	cyclophilin 38 (AT3G01480 similarity)		thylakoid [GO:0009579]	peptidyl-prolyl cis-trans isomerase activity [GO:0003755];thylakoid [GO:0009579]
1.17382	0.646553	1.135	0.772768	-1.33877	0.110772	-0.641346	-0.227537	-0.838161	-1.25413	-0.749817	-2.074	0.517398	1.4382	1.135	1.65517	-0.996227	-0.328124	-0.905353	1.21237	-0.749817	-1.67149	-0.534951	-0.328124	1.32644	0.473662	0.517398	0.772768	0.203752	0.688951	-0.128749	-1.01344	CPLD61	Cre16.g687300.t1.2	CPLD61|Conserved in the Plant Lineage and Diatoms___(1 of 3) PF13599 - Pentapeptide repeats (9 copies) (Pentapeptide_4)	Cluster -840	PF13599	PTHR14136							35.1.27	not assigned.no ontology.tetratricopeptide repeat (TPR)	Tetratricopeptide repeat (TPR)-like superfamily protein
-0.242448	0.68873	-0.351234	-0.402675	-1.34268	-1.412	-0.395304	-0.271268	-1.93021	-1.13935	-1.08956	-1.67012	-0.178094	0.750081	1.46888	1.41441	-0.643558	-0.666645	-0.0166698	0.639192	-0.99933	-0.264049	1.07688	0.960064	0.780524	1.01875	1.01875	2.18429	-0.163888	0.339736	0.551526	0.287259		Cre10.g423300.t1.1	(1 of 1) 3.4.22.40 - Bleomycin hydrolase / Aminopeptidase C (Lactococcus lactis)	Cluster -840	PF12695	PTHR11731;PTHR11731:SF75		3.4.22.40					29.5	protein.degradation	alpha/beta-Hydrolases superfamily protein			serine-type peptidase activity [GO:0008236]
0.676555	-0.447907	-1.31586	-1.10744	1.25748	0.449388	0.629827	0.582529	-0.944918	-0.5904	-0.526421	-1.25789	0.0336523	0.923884	0.923884	1.08386	-1.25789	-0.574305	0.194853	-0.236222	-2.06568	-1.37471	-0.463481	-1.12593	0.641564	0.336923	1.73584	2.23953	0.412261	0.46168	0.510477	0.194853		Cre10.g430300.t1.2	//unknown protein//	Cluster -840									35.2	not assigned.unknown	Exostosin-like glycosyltransferase
0.407199	-0.335867	-0.684394	0.25337	0.947803	0.756728	0.586374	0.218238	-0.995936	-0.419765	-1.71834	-1.45087	0.538422	1.66814	0.831471	1.26199	0.976287	1.06035	0.270806	-0.0957334	-1.5672	-1.31075	-1.47959	-1.74938	0.962072	1.47716	0.423875	0.146885	0.182744	0.423875	-0.356652	-1.22932	CGE2	Cre14.g632000.t1.1	CGE2|GrpE nucleotide release factor___(1 of 3) K03687 - molecular chaperone GrpE (GRPE)	Cluster -840	PF01025	PTHR21237;PTHR21237:SF4			K03687	GO:0000774;GO:0006457;GO:0042803;GO:0051087		adenyl-nucleotide exchange factor activity;chaperone binding;protein folding;protein homodimerization activity	29.6	protein.folding	GrpE nucleotide release factor	protein folding [GO:0006457];protein import into mitochondrial matrix [GO:0030150]	PAM complex, Tim23 associated import motor [GO:0001405]	adenyl-nucleotide exchange factor activity [GO:0000774];chaperone binding [GO:0051087];PAM complex, Tim23 associated import motor [GO:0001405];protein folding [GO:0006457];protein homodimerization activity [GO:0042803];protein import into mitochondrial matrix [GO:0030150];unfolded protein binding [GO:0051082]
-1.24876	0.248193	0.248193	-0.532734	0.812125	0.0394441	-0.489729	0.88678	-2.45364	-0.821203	-1.5676	-1.28601	0.795394	0.685287	0.528921	0.853736	0.642323	1.01693	0.820476	0.511261	-0.809806	-1.92113	-1.59397	-0.188061	0.13536	1.54394	0.778601	0.968504	-0.30045	0.676727	0.276029	0.744863		Cre13.g577900.t1.2	(1 of 1) PF13865 - C-terminal duplication domain of Friend of PRMT1 (FoP_duplication)	Cluster -848	PF13865								35.2	not assigned.unknown	Peptidyl-prolyl cis-trans isomerase, FKBP-type			RNA binding [GO:0003723]
-0.407982	-0.160174	0.456323	0.468542	-0.200883	0.0959341	-0.827933	-0.130014	-1.38046	-1.12256	-1.0945	-1.0945	0.964159	1.83304	1.64989	1.33636	0.00193561	0.168993	0.464477	0.964159	-2.09363	-1.23761	-1.67216	-1.27453	-0.0413801	0.373505	0.908841	0.0773789	0.20929	0.710183	1.27859	0.776716	HCP2	Cre09.g393543.t1.1	HCP2|Hybrid-cluster protein___(1 of 4) 1.7.99.1 - Hydroxylamine reductase / Hydroxylamine (acceptor) reductase	Cluster -848	PF03063	PTHR30109;PTHR30109:SF0		1.7.99.1		GO:0003824;GO:0005737;GO:0016491;GO:0016661;GO:0051536;GO:0055114		catalytic activity;cytoplasm;iron-sulfur cluster binding;oxidation-reduction process;oxidoreductase activity;oxidoreductase activity, acting on other nitrogenous compounds as donors	35.2	not assigned.unknown	Hybrid-cluster protein	nitrogen compound metabolic process [GO:0006807];response to hydrogen peroxide [GO:0042542]	cytoplasm [GO:0005737]	cytoplasm [GO:0005737];hydroxylamine reductase activity [GO:0050418];iron-sulfur cluster binding [GO:0051536];metal ion binding [GO:0046872];nitrogen compound metabolic process [GO:0006807];peroxidase activity [GO:0004601];response to hydrogen peroxide [GO:0042542]
-0.540397	-0.230175	0.378124	0.355891	-0.263068	0.0254749	-0.721611	-0.0917568	-1.44124	-1.1068	-1.14379	-1.02704	0.889126	1.81363	1.6746	1.38765	0.0453897	0.288151	0.525015	0.870459	-2.12467	-1.25763	-1.67257	-1.21156	0.104347	0.337977	0.892848	0.0994766	0.310904	0.740257	1.22629	0.86671	HCP3	Cre09.g393506.t1.1	HCP3|Hybrid-cluster protein___(1 of 4) 1.7.99.1 - Hydroxylamine reductase / Hydroxylamine (acceptor) reductase	Cluster -848	PF03063	PTHR30109;PTHR30109:SF0		1.7.99.1		GO:0003824;GO:0005737;GO:0016491;GO:0016661;GO:0051536;GO:0055114		catalytic activity;cytoplasm;iron-sulfur cluster binding;oxidation-reduction process;oxidoreductase activity;oxidoreductase activity, acting on other nitrogenous compounds as donors	35.2	not assigned.unknown	Hybrid-cluster protein	nitrogen compound metabolic process [GO:0006807];response to hydrogen peroxide [GO:0042542]	cytoplasm [GO:0005737]	cytoplasm [GO:0005737];hydroxylamine reductase activity [GO:0050418];iron-sulfur cluster binding [GO:0051536];metal ion binding [GO:0046872];nitrogen compound metabolic process [GO:0006807];peroxidase activity [GO:0004601];response to hydrogen peroxide [GO:0042542]
-0.303807	-0.0542982	0.215992	0.323369	0.0262113	0.632775	-0.825963	-0.103664	-1.3903	-0.94085	-1.17687	-1.40736	1.10366	1.85385	1.79586	1.33106	-0.363546	0.342484	0.361477	0.71379	-1.79034	-1.64786	-1.41593	-1.36488	0.0787049	0.328158	0.963835	0.201047	0.342484	0.726382	1.1549	0.289619	HCP1	Cre09.g391450.t1.2	HCP1|Hybrid-cluster protein___(1 of 4) 1.7.99.1 - Hydroxylamine reductase / Hydroxylamine (acceptor) reductase	Cluster -848	PF03063	PTHR30109;PTHR30109:SF0		1.7.99.1		GO:0003824;GO:0005737;GO:0016491;GO:0016661;GO:0051536;GO:0055114		catalytic activity;cytoplasm;iron-sulfur cluster binding;oxidation-reduction process;oxidoreductase activity;oxidoreductase activity, acting on other nitrogenous compounds as donors	35.2	not assigned.unknown	Hybrid-cluster protein	nitrogen compound metabolic process [GO:0006807];response to hydrogen peroxide [GO:0042542]	cytoplasm [GO:0005737]	cytoplasm [GO:0005737];hydroxylamine reductase activity [GO:0050418];iron-sulfur cluster binding [GO:0051536];metal ion binding [GO:0046872];nitrogen compound metabolic process [GO:0006807];peroxidase activity [GO:0004601];response to hydrogen peroxide [GO:0042542]
0.630782	0.224222	0.0925369	0.0657567	0.224222	0.318542	0.293003	0.444238	-1.23198	-1.52229	-0.794814	-1.23198	1.48128	1.34618	2.48142	1.99247	-0.741545	-0.837859	0.0567982	0.241512	-1.37494	-2.091	-0.473717	0.12801	-0.678393	-0.88129	0.198176	0.394356	-0.0981284	0.224222	0.717492	0.402707		Cre12.g508500.t1.2	(1 of 2) 3.4.17.4 - Gly-Xaa carboxypeptidase / Glycine carboxypeptidase	Cluster -848	PF04389;PF07687	PTHR11014;PTHR11014:SF16	KOG2275	3.4.17.4					26.8	misc.nitrilases, nitrile lyases, berberine bridge enzymes, reticuline oxidases, troponine reductases	Peptidase M20/M25/M40 family protein	nitrogen compound metabolic process [GO:0006807]		hydrolase activity [GO:0016787];nitrogen compound metabolic process [GO:0006807]
0.762079	0.141261	-0.590293	0.390216	0.141261	0.729195	0.459528	0.696124	-1.65977	-1.32812	-1.28217	-1.37441	0.390216	0.9875	1.53176	1.92401	-0.883436	-0.756084	0.390216	0.85971	-2.32772	-1.1913	-0.798245	0.104865	-0.46882	0.390216	1.14359	1.20493	-0.38916	-0.08047	0.355264	0.528062	HPR1	Cre06.g295450.t1.2	HPR1|Hydroxypyruvate reductase___(1 of 1) 1.1.1.29 - Glycerate dehydrogenase / Hydroxypyruvate reductase	Cluster -848	PF00389;PF02826	PTHR10996;PTHR10996:SF169	KOG0069	1.1.1.29	K15893	GO:0008152;GO:0016616;GO:0051287;GO:0055114		metabolic process;NAD binding;oxidation-reduction process;oxidoreductase activity, acting on the CH-OH group of donors, NAD or NADP as acceptor	1.2.6	PS.photorespiration.hydroxypyruvate reductase	hydroxypyruvate reductase (AT1G68010 similarity)		cytosol [GO:0005829]	cytosol [GO:0005829];glycerate dehydrogenase activity [GO:0008465];glyoxylate reductase (NADP) activity [GO:0030267];hydroxypyruvate reductase activity [GO:0016618];NAD binding [GO:0051287];oxidoreductase activity, acting on the CH-OH group of donors, NAD or NADP as acceptor [GO:0016616]
-0.792808	1.36827	0.707402	0.430804	-1.20746	-0.233797	-0.71671	0.468237	-1.29998	-1.91636	-0.367362	-1.74239	2.06359	1.42649	1.45958	0.440178	-0.0924107	-1.00305	-0.254204	-0.223616	-0.947193	-0.814681	-0.749232	-0.695092	0.355408	0.698326	0.868898	1.10524	-0.377724	0.458894	1.28436	0.298388	ZYS4	Cre06.g304500.t1.2	ZYS4|Zygote-specific protein___(1 of 2) PF00397//PF12796 - WW domain (WW) // Ankyrin repeats (3 copies) (Ank_2)	Cluster -848	PF00397;PF12796	PTHR24193	KOG4214			GO:0005515		protein binding	35.2	not assigned.unknown	Zygote-specific protein	mRNA cis splicing, via spliceosome [GO:0045292]	cytoplasm [GO:0005737];nucleus [GO:0005634]	cytoplasm [GO:0005737];mRNA cis splicing, via spliceosome [GO:0045292];nucleus [GO:0005634]
-0.177119	-0.0147423	0.663001	-0.0792994	-0.546386	0.751127	1.12219	0.924531	-0.210001	-0.30944	0.144407	-1.97158	1.20543	1.12219	1.53	1.47681	-0.410128	0.331294	-1.49353	-0.276156	-1.34032	-1.68926	-2.05411	-1.45496	0.0811197	-0.410128	1.20543	0.809345	0.362028	0.269489	-0.0147423	0.453508	CPLD24	Cre10.g435850.t1.2	CPLD24|conserved expressed protein, perhaps chloroplast targetted	Cluster -848		PTHR34044				GO:0016491;GO:0055114		oxidation-reduction process;oxidoreductase activity	35.2	not assigned.unknown	nuclear protein (AT1G16080 similarity)
0.287026	0.968836	0.989264	-0.369778	-0.627666	0.386663	0.542311	1.41782	-1.8333	-0.203689	-1.05765	-1.55359	1.12877	-0.00392703	1.24374	1.54893	-1.59856	0.374377	-0.963235	0.459434	-1.1352	-1.21467	-1.76108	-0.782295	-0.102267	-0.24815	0.968836	1.22486	0.423252	0.299651	0.768046	0.423252		Cre01.g017900.t1.1	(1 of 11) PF13360 - PQQ-like domain (PQQ_2)	Cluster -848	PF13360	PTHR32303;PTHR32303:SF2		2.7.11.1					35.2	not assigned.unknown	Putative quinoprotein
-0.20186	0.529748	0.529748	0.383148	-1.62108	-0.883723	-0.969096	-0.334187	0.284089	-1.55983	-0.414527	0.0315751	-0.715336	0.407751	0.407751	0.792508	-0.441455	0.697847	1.4508	2.14597	-1.37854	-0.20186	-1.0842	-1.17151	1.29623	1.60278	1.64574	1.02495	-0.577365	-0.468479	-0.123377	-1.0842	APX4	Cre05.g233900.t1.2	APX4|Ascorbate peroxidase___(1 of 3) 1.11.1.11 - L-ascorbate peroxidase / Ascorbic acid peroxidase	Cluster -848	PF00141	PTHR31356		1.11.1.11	K00434	GO:0004601;GO:0006979;GO:0020037;GO:0055114		heme binding;oxidation-reduction process;peroxidase activity;response to oxidative stress	21.2.1	redox.ascorbate and glutathione.ascorbate	ascorbate peroxidase 4	cellular response to oxidative stress [GO:0034599];hydrogen peroxide catabolic process [GO:0042744];response to reactive oxygen species [GO:0000302]		cellular response to oxidative stress [GO:0034599];heme binding [GO:0020037];hydrogen peroxide catabolic process [GO:0042744];peroxidase activity [GO:0004601];response to reactive oxygen species [GO:0000302]
-0.349479	0.601115	0.907877	0.645696	0.328065	0.511169	0.0928773	0.234846	-1.73133	-0.981893	-1.14848	-0.818849	-0.349479	1.48697	1.16142	0.281603	-0.606699	-0.65919	0.777905	0.187815	-1.09255	-1.20481	-1.09255	-0.872814	0.374253	1.7993	2.6667	0.734086	-0.818849	-0.76526	0.465795	-0.76526	GYD1	Cre06.g288700.t1.2	GYD1|Glycolate dehydrogenase___(1 of 1) K18930 - D-lactate dehydrogenase (dld)	Cluster -848	PF01565;PF02913;PF13183	PTHR11748;PTHR11748:SF65	KOG1232		K18930	GO:0003824;GO:0016491;GO:0016614;GO:0050660;GO:0051536;GO:0055114		catalytic activity;flavin adenine dinucleotide binding;iron-sulfur cluster binding;oxidation-reduction process;oxidoreductase activity;oxidoreductase activity, acting on CH-OH group of donors	35.2	not assigned.unknown	FAD-linked oxidases family protein (AT4G36400 similarity)	lactate catabolic process [GO:1903457]		D-lactate dehydrogenase (cytochrome) activity [GO:0004458];D-lactate dehydrogenase activity [GO:0008720];FAD binding [GO:0071949];flavin adenine dinucleotide binding [GO:0050660];iron-sulfur cluster binding [GO:0051536];lactate catabolic process [GO:1903457];metal ion binding [GO:0046872]
-0.689494	0.315625	0.358087	1.30739	-0.990379	0.358087	0.229927	-0.214848	-0.123625	-1.91977	-0.990379	-0.888651	0.0553611	1.0049	1.30739	1.52606	-0.123625	0.143191	-0.214848	0.272912	-0.448185	-0.543725	-0.400901	-0.543725	1.38103	1.27028	2.14419	1.23297	-1.04179	-1.63352	-0.888651	-1.25128	SGA1	Cre01.g005150.t1.1	SGA1|Serine glyoxylate aminotransferase___(1 of 1) 2.6.1.44//2.6.1.45//2.6.1.51 - Alanine--glyoxylate transaminase / Alanine--glyoxylate aminotransferase // Serine--glyoxylate transaminase / SGAT // Serine--pyruvate transaminase / Serine--pyruvate aminotransferase	Cluster -848	PF00266	PTHR21152;PTHR21152:SF21	KOG2862	2.6.1.44;2.6.1.45;2.6.1.51	K00830	GO:0003824		catalytic activity	13.1.1.3.11	amino acid metabolism.synthesis.central amino acid metabolism.alanine.alanine-glyoxylate aminotransferase	alanine:glyoxylate aminotransferase (AT2G13360 similarity)	glycine biosynthetic process, by transamination of glyoxylate [GO:0019265]	peroxisome [GO:0005777]	alanine-glyoxylate transaminase activity [GO:0008453];glycine biosynthetic process, by transamination of glyoxylate [GO:0019265];peroxisome [GO:0005777];serine-glyoxylate transaminase activity [GO:0050281];serine-pyruvate transaminase activity [GO:0004760]
-0.768066	-0.340217	0.602379	-0.805692	0.602379	1.89354	0.49164	1.85272	-0.843656	-1.11907	-0.805692	-0.693769	1.30736	1.76993	1.21338	0.867481	-0.584651	-1.94903	-0.173672	-0.620719	-0.108799	0.656708	-0.30639	-0.173672	-1.55899	-0.374303	-0.30639	-0.920579	-0.657092	-0.272833	0.841686	1.28406	LCIB	Cre10.g452800.t1.2	LCIB|Low-CO2-inducible protein B	Cluster -848		PTHR38016;PTHR38016:SF1							35.2	not assigned.unknown	Low-CO2-inducible protein			metal ion binding [GO:0046872]
1.24869	0.539381	0.566668	1.1406	0.813244	0.898802	-0.0045263	0.157633	-1.30317	-1.41999	-0.814113	-1.57306	1.15161	0.862458	0.0939076	1.08492	-0.557561	-2.48972	-1.44396	-0.0721613	-0.159107	0.188949	0.384276	0.125956	-0.661573	0.325637	-0.322873	-1.67224	-0.0550986	1.56858	1.0281	0.369731		Cre06.g283200.t1.2	(1 of 1) PTHR13271//PTHR13271:SF14 - UNCHARACTERIZED PUTATIVE METHYLTRANSFERASE // SUBFAMILY NOT NAMED	Cluster -848	PF00856	PTHR13271;PTHR13271:SF14		2.1.1.43		GO:0005515		protein binding	35.2	not assigned.unknown	SET domain-containing protein	peptidyl-lysine monomethylation [GO:0018026]		peptidyl-lysine monomethylation [GO:0018026];protein-lysine N-methyltransferase activity [GO:0016279]
[truncated: 444 more rows]
[truncated: 46 more columns]

## Sheet: Fisher Exact Test 5%
C: Selection value	C: Category column	C: Category value	N: Total size	N: Selection size	N: Category size	N: Intersection size	N: Enrichment factor	N: P value	N: Benj. Hoch. FDR
Cluster -769	Uniprot: Pathway	pentose phosphate pathway	2885	4	5	2	288.5	1.4392e-05	0.03152
Cluster -769	ANOVA Significant	+	2885	4	881	4	3.2747	0.0086549	0.0092731
Cluster -771	ANOVA Significant	+	2885	4	881	4	3.2747	0.0086549	0.0092731
Cluster -784	ANOVA Significant	+	2885	10	881	10	3.2747	6.8049e-06	1.0207e-05
Cluster -786	EggNOG:GOs	GO:0009503	2885	11	3	2	174.85	3.9538e-05	0.037898
Cluster -786	EggNOG:GOs	GO:0030076	2885	11	3	2	174.85	3.9538e-05	0.037898
Cluster -786	ec	1.10.3.9	2885	11	10	3	78.682	4.857e-06	0.032931
Cluster -786	EggNOG:GOs	GO:0009535	2885	11	109	5	12.031	2.6075e-05	0.0296
[truncated: 536 more rows]

## Sheet: Posthoc (1%)
Significance indicators:
[truncated: 882 more rows]
